# Supplementary material for: Activation of coagulation and proinflammatory pathways in thrombosis with thrombocytopenia syndrome and following COVID-19 vaccination
Source: Nat Commun. 2023 Oct 23;14:6703. doi: 10.1038/s41467-023-42559-x (PMC10593859; doi:10.1038/s41467-023-42559-x)
Supplement: Supplementary file 4 — Supplemental Data 1 [file 41467_2023_42559_MOESM4_ESM.xlsx]

## Sheet: Proteins increased in TTS
Supplementary Data 1. List of proteins upregulated in TTS patients. List of proteins measured in serum using the SomaScan assay in TTS patients (n=2), where column 1 shows the protein name, column 2: the protein Z-score, and column 3: the protein/gene NCBI link.
Symbol	Score	Links
FHOD1	0.859721	http://www.ncbi.nlm.nih.gov/sites/entrez?db=gene&cmd=search&term=29109
TPM4	0.76857	http://www.ncbi.nlm.nih.gov/sites/entrez?db=gene&cmd=search&term=7171
TNNI2	0.753301	http://www.ncbi.nlm.nih.gov/sites/entrez?db=gene&cmd=search&term=7136
ILK	0.675392	http://www.ncbi.nlm.nih.gov/sites/entrez?db=gene&cmd=search&term=3611
FERMT3	0.875896	http://www.ncbi.nlm.nih.gov/sites/entrez?db=gene&cmd=search&term=83706
CAPZA1	0.743563	http://www.ncbi.nlm.nih.gov/sites/entrez?db=gene&cmd=search&term=829
RHOQ	0.810628	http://www.ncbi.nlm.nih.gov/sites/entrez?db=gene&cmd=search&term=23433
EZR	0.749229	http://www.ncbi.nlm.nih.gov/sites/entrez?db=gene&cmd=search&term=7430
EEF1A1	0.727248	http://www.ncbi.nlm.nih.gov/sites/entrez?db=gene&cmd=search&term=1915
AIF1	0.828142	http://www.ncbi.nlm.nih.gov/sites/entrez?db=gene&cmd=search&term=199
ARPC1B	0.718428	http://www.ncbi.nlm.nih.gov/sites/entrez?db=gene&cmd=search&term=10095
PDLIM5	0.830299	http://www.ncbi.nlm.nih.gov/sites/entrez?db=gene&cmd=search&term=10611
PSTPIP1	0.755595	http://www.ncbi.nlm.nih.gov/sites/entrez?db=gene&cmd=search&term=9051
RECQL	0.779971	http://www.ncbi.nlm.nih.gov/sites/entrez?db=gene&cmd=search&term=5965
EIF4B	0.755337	http://www.ncbi.nlm.nih.gov/sites/entrez?db=gene&cmd=search&term=1975
EIF4H	0.772264	http://www.ncbi.nlm.nih.gov/sites/entrez?db=gene&cmd=search&term=7458
HSPA1A	0.907373	http://www.ncbi.nlm.nih.gov/sites/entrez?db=gene&cmd=search&term=3303
YWHAB	0.705809	http://www.ncbi.nlm.nih.gov/sites/entrez?db=gene&cmd=search&term=7529
NMT1	0.801947	http://www.ncbi.nlm.nih.gov/sites/entrez?db=gene&cmd=search&term=4836
YWHAG	0.762882	http://www.ncbi.nlm.nih.gov/sites/entrez?db=gene&cmd=search&term=7532
YWHAH	0.723957	http://www.ncbi.nlm.nih.gov/sites/entrez?db=gene&cmd=search&term=7533
PDCD5	0.84112	http://www.ncbi.nlm.nih.gov/sites/entrez?db=gene&cmd=search&term=9141
PPIF	0.735894	http://www.ncbi.nlm.nih.gov/sites/entrez?db=gene&cmd=search&term=10105
MAP1LC3A	0.866385	http://www.ncbi.nlm.nih.gov/sites/entrez?db=gene&cmd=search&term=84557
MAP1LC3B	0.787496	http://www.ncbi.nlm.nih.gov/sites/entrez?db=gene&cmd=search&term=81631
GABARAP	0.725191	http://www.ncbi.nlm.nih.gov/sites/entrez?db=gene&cmd=search&term=11337
RAB7A	0.817994	http://www.ncbi.nlm.nih.gov/sites/entrez?db=gene&cmd=search&term=7879
PIP4K2B	0.809594	http://www.ncbi.nlm.nih.gov/sites/entrez?db=gene&cmd=search&term=8396
UBQLN2	0.636213	http://www.ncbi.nlm.nih.gov/sites/entrez?db=gene&cmd=search&term=29978
RAB1A	0.767109	http://www.ncbi.nlm.nih.gov/sites/entrez?db=gene&cmd=search&term=5861
PTPN11	0.757323	http://www.ncbi.nlm.nih.gov/sites/entrez?db=gene&cmd=search&term=5781
LYN	0.698835	http://www.ncbi.nlm.nih.gov/sites/entrez?db=gene&cmd=search&term=4067
PRKCB	0.750484	http://www.ncbi.nlm.nih.gov/sites/entrez?db=gene&cmd=search&term=5579
COL3A1	0.763697	http://www.ncbi.nlm.nih.gov/sites/entrez?db=gene&cmd=search&term=1281
F2	0.728848	http://www.ncbi.nlm.nih.gov/sites/entrez?db=gene&cmd=search&term=2147
CPB2	0.722783	http://www.ncbi.nlm.nih.gov/sites/entrez?db=gene&cmd=search&term=1361
FGG	0.772393	http://www.ncbi.nlm.nih.gov/sites/entrez?db=gene&cmd=search&term=2266
PTPN6	0.695923	http://www.ncbi.nlm.nih.gov/sites/entrez?db=gene&cmd=search&term=5777
APOE	0.731967	http://www.ncbi.nlm.nih.gov/sites/entrez?db=gene&cmd=search&term=348
SAA1	0.88636	http://www.ncbi.nlm.nih.gov/sites/entrez?db=gene&cmd=search&term=6288
UBASH3B	0.827891	http://www.ncbi.nlm.nih.gov/sites/entrez?db=gene&cmd=search&term=84959
CSRP1	0.744702	http://www.ncbi.nlm.nih.gov/sites/entrez?db=gene&cmd=search&term=1465
SELP	0.761508	http://www.ncbi.nlm.nih.gov/sites/entrez?db=gene&cmd=search&term=6403
VWF	0.756752	http://www.ncbi.nlm.nih.gov/sites/entrez?db=gene&cmd=search&term=7450
CA1	0.782705	http://www.ncbi.nlm.nih.gov/sites/entrez?db=gene&cmd=search&term=759
ENO1	0.771144	http://www.ncbi.nlm.nih.gov/sites/entrez?db=gene&cmd=search&term=2023
ENO2	0.731185	http://www.ncbi.nlm.nih.gov/sites/entrez?db=gene&cmd=search&term=2026
CA13	0.980112	http://www.ncbi.nlm.nih.gov/sites/entrez?db=gene&cmd=search&term=377677
FH	0.75551	http://www.ncbi.nlm.nih.gov/sites/entrez?db=gene&cmd=search&term=2271
TPI1	0.766305	http://www.ncbi.nlm.nih.gov/sites/entrez?db=gene&cmd=search&term=7167
EIF2S1	0.725649	http://www.ncbi.nlm.nih.gov/sites/entrez?db=gene&cmd=search&term=1965
HSPA8	0.746644	http://www.ncbi.nlm.nih.gov/sites/entrez?db=gene&cmd=search&term=3312
IFI16	0.689612	http://www.ncbi.nlm.nih.gov/sites/entrez?db=gene&cmd=search&term=3428
HNRNPA1	0.61285	http://www.ncbi.nlm.nih.gov/sites/entrez?db=gene&cmd=search&term=3178
PPP1R9B	0.911499	http://www.ncbi.nlm.nih.gov/sites/entrez?db=gene&cmd=search&term=84687
DCTPP1	0.843072	http://www.ncbi.nlm.nih.gov/sites/entrez?db=gene&cmd=search&term=79077
JAK2	0.786232	http://www.ncbi.nlm.nih.gov/sites/entrez?db=gene&cmd=search&term=3717
MIF	0.749758	http://www.ncbi.nlm.nih.gov/sites/entrez?db=gene&cmd=search&term=4282
TALDO1	0.751405	http://www.ncbi.nlm.nih.gov/sites/entrez?db=gene&cmd=search&term=6888
HNRNPDL	0.80546	http://www.ncbi.nlm.nih.gov/sites/entrez?db=gene&cmd=search&term=9987
HNRNPF	0.728043	http://www.ncbi.nlm.nih.gov/sites/entrez?db=gene&cmd=search&term=3185
HNRNPA2B1	0.689432	http://www.ncbi.nlm.nih.gov/sites/entrez?db=gene&cmd=search&term=3181
STAT3	0.739871	http://www.ncbi.nlm.nih.gov/sites/entrez?db=gene&cmd=search&term=6774
SHC1	0.636003	http://www.ncbi.nlm.nih.gov/sites/entrez?db=gene&cmd=search&term=6464
GRB2	0.594979	http://www.ncbi.nlm.nih.gov/sites/entrez?db=gene&cmd=search&term=2885
CBL	0.744717	http://www.ncbi.nlm.nih.gov/sites/entrez?db=gene&cmd=search&term=867
PRKAR1A	0.743071	http://www.ncbi.nlm.nih.gov/sites/entrez?db=gene&cmd=search&term=5573
PRKACA	0.763575	http://www.ncbi.nlm.nih.gov/sites/entrez?db=gene&cmd=search&term=5566
ATP6V1C2	0.947897	http://www.ncbi.nlm.nih.gov/sites/entrez?db=gene&cmd=search&term=245973
VIM	0.705663	http://www.ncbi.nlm.nih.gov/sites/entrez?db=gene&cmd=search&term=7431
RHOA	0.722289	http://www.ncbi.nlm.nih.gov/sites/entrez?db=gene&cmd=search&term=387
HSP90AB1	0.711848	http://www.ncbi.nlm.nih.gov/sites/entrez?db=gene&cmd=search&term=3326
DAB2	0.816054	http://www.ncbi.nlm.nih.gov/sites/entrez?db=gene&cmd=search&term=112267931
SMAD3	0.7774	http://www.ncbi.nlm.nih.gov/sites/entrez?db=gene&cmd=search&term=4088
UBB	0.775877	http://www.ncbi.nlm.nih.gov/sites/entrez?db=gene&cmd=search&term=7314
USP15	0.880307	http://www.ncbi.nlm.nih.gov/sites/entrez?db=gene&cmd=search&term=9958
PABPC4	0.866489	http://www.ncbi.nlm.nih.gov/sites/entrez?db=gene&cmd=search&term=8761
HBG2	0.950987	http://www.ncbi.nlm.nih.gov/sites/entrez?db=gene&cmd=search&term=3048
EHD3	0.897829	http://www.ncbi.nlm.nih.gov/sites/entrez?db=gene&cmd=search&term=30845
EHD1	0.773467	http://www.ncbi.nlm.nih.gov/sites/entrez?db=gene&cmd=search&term=10938
H3C1	0.79071	http://www.ncbi.nlm.nih.gov/sites/entrez?db=gene&cmd=search&term=8350
F5	0.767316	http://www.ncbi.nlm.nih.gov/sites/entrez?db=gene&cmd=search&term=2153
CFHR1	0.913746	http://www.ncbi.nlm.nih.gov/sites/entrez?db=gene&cmd=search&term=3078
CFHR5	0.891744	http://www.ncbi.nlm.nih.gov/sites/entrez?db=gene&cmd=search&term=81494
C3	0.810562	http://www.ncbi.nlm.nih.gov/sites/entrez?db=gene&cmd=search&term=718
FCN2	0.844405	http://www.ncbi.nlm.nih.gov/sites/entrez?db=gene&cmd=search&term=2220
LBP	0.766831	http://www.ncbi.nlm.nih.gov/sites/entrez?db=gene&cmd=search&term=3929
KPNB1	0.713465	http://www.ncbi.nlm.nih.gov/sites/entrez?db=gene&cmd=search&term=3837
RAB11A	0.737732	http://www.ncbi.nlm.nih.gov/sites/entrez?db=gene&cmd=search&term=8766
HNRNPK	0.72197	http://www.ncbi.nlm.nih.gov/sites/entrez?db=gene&cmd=search&term=3190
CIRBP	0.772794	http://www.ncbi.nlm.nih.gov/sites/entrez?db=gene&cmd=search&term=1153
EIF4E	0.760715	http://www.ncbi.nlm.nih.gov/sites/entrez?db=gene&cmd=search&term=1977
MBNL1	0.770854	http://www.ncbi.nlm.nih.gov/sites/entrez?db=gene&cmd=search&term=4154
YBX1	0.77829	http://www.ncbi.nlm.nih.gov/sites/entrez?db=gene&cmd=search&term=4904
DDX6	0.757702	http://www.ncbi.nlm.nih.gov/sites/entrez?db=gene&cmd=search&term=1656
G3BP2	0.752491	http://www.ncbi.nlm.nih.gov/sites/entrez?db=gene&cmd=search&term=9908
G3BP1	0.568669	http://www.ncbi.nlm.nih.gov/sites/entrez?db=gene&cmd=search&term=10146
RPS25	0.731646	http://www.ncbi.nlm.nih.gov/sites/entrez?db=gene&cmd=search&term=6230
RPL12	0.730082	http://www.ncbi.nlm.nih.gov/sites/entrez?db=gene&cmd=search&term=6136
RPS5	0.68608	http://www.ncbi.nlm.nih.gov/sites/entrez?db=gene&cmd=search&term=6193
RPS19	0.734852	http://www.ncbi.nlm.nih.gov/sites/entrez?db=gene&cmd=search&term=6223
RPL30	0.755014	http://www.ncbi.nlm.nih.gov/sites/entrez?db=gene&cmd=search&term=6156
UBQLN4	0.834737	http://www.ncbi.nlm.nih.gov/sites/entrez?db=gene&cmd=search&term=56893
RPS4X	0.754627	http://www.ncbi.nlm.nih.gov/sites/entrez?db=gene&cmd=search&term=6191
GGA1	0.883902	http://www.ncbi.nlm.nih.gov/sites/entrez?db=gene&cmd=search&term=26088
USP8	0.740761	http://www.ncbi.nlm.nih.gov/sites/entrez?db=gene&cmd=search&term=9101
AP2A2	0.792441	http://www.ncbi.nlm.nih.gov/sites/entrez?db=gene&cmd=search&term=161
RAB21	0.771966	http://www.ncbi.nlm.nih.gov/sites/entrez?db=gene&cmd=search&term=23011
RAB5C	0.779752	http://www.ncbi.nlm.nih.gov/sites/entrez?db=gene&cmd=search&term=5878
RAB5B	0.736119	http://www.ncbi.nlm.nih.gov/sites/entrez?db=gene&cmd=search&term=5869
TSG101	0.705336	http://www.ncbi.nlm.nih.gov/sites/entrez?db=gene&cmd=search&term=7251
SLC9A3R1	0.73013	http://www.ncbi.nlm.nih.gov/sites/entrez?db=gene&cmd=search&term=9368
KARS1	0.703098	http://www.ncbi.nlm.nih.gov/sites/entrez?db=gene&cmd=search&term=3735
ALKAL2	0.940054	http://www.ncbi.nlm.nih.gov/sites/entrez?db=gene&cmd=search&term=285016
HSPA1B	0.955262	http://www.ncbi.nlm.nih.gov/sites/entrez?db=gene&cmd=search&term=3304
G6PD	0.85766	http://www.ncbi.nlm.nih.gov/sites/entrez?db=gene&cmd=search&term=2539
CASP3	0.722086	http://www.ncbi.nlm.nih.gov/sites/entrez?db=gene&cmd=search&term=836
LTA4H	0.869422	http://www.ncbi.nlm.nih.gov/sites/entrez?db=gene&cmd=search&term=4048
NME2	0.840288	http://www.ncbi.nlm.nih.gov/sites/entrez?db=gene&cmd=search&term=4831
CAT	0.738514	http://www.ncbi.nlm.nih.gov/sites/entrez?db=gene&cmd=search&term=847
GMFG	0.751453	http://www.ncbi.nlm.nih.gov/sites/entrez?db=gene&cmd=search&term=9535
PDE5A	0.823859	http://www.ncbi.nlm.nih.gov/sites/entrez?db=gene&cmd=search&term=8654
SEPHS1	0.798014	http://www.ncbi.nlm.nih.gov/sites/entrez?db=gene&cmd=search&term=22929
GBP2	0.7336	http://www.ncbi.nlm.nih.gov/sites/entrez?db=gene&cmd=search&term=2634
PPBP	0.783013	http://www.ncbi.nlm.nih.gov/sites/entrez?db=gene&cmd=search&term=5473
LEP	0.757656	http://www.ncbi.nlm.nih.gov/sites/entrez?db=gene&cmd=search&term=3952
CXCL2	0.758303	http://www.ncbi.nlm.nih.gov/sites/entrez?db=gene&cmd=search&term=2920
IL18	0.767512	http://www.ncbi.nlm.nih.gov/sites/entrez?db=gene&cmd=search&term=3606
CSK	0.6303	http://www.ncbi.nlm.nih.gov/sites/entrez?db=gene&cmd=search&term=1445
ICOSLG	0.837196	http://www.ncbi.nlm.nih.gov/sites/entrez?db=gene&cmd=search&term=23308
VSIR	0.90663	http://www.ncbi.nlm.nih.gov/sites/entrez?db=gene&cmd=search&term=64115
FGL1	0.771903	http://www.ncbi.nlm.nih.gov/sites/entrez?db=gene&cmd=search&term=2267
VPS26A	0.748836	http://www.ncbi.nlm.nih.gov/sites/entrez?db=gene&cmd=search&term=9559
CAPNS1	0.706534	http://www.ncbi.nlm.nih.gov/sites/entrez?db=gene&cmd=search&term=826
MDH2	0.763366	http://www.ncbi.nlm.nih.gov/sites/entrez?db=gene&cmd=search&term=4191
MDH1	0.723342	http://www.ncbi.nlm.nih.gov/sites/entrez?db=gene&cmd=search&term=4190
TKT	0.772146	http://www.ncbi.nlm.nih.gov/sites/entrez?db=gene&cmd=search&term=7086
GLO1	0.762849	http://www.ncbi.nlm.nih.gov/sites/entrez?db=gene&cmd=search&term=2739
ME2	0.784131	http://www.ncbi.nlm.nih.gov/sites/entrez?db=gene&cmd=search&term=4200
SH3GL2	0.733986	http://www.ncbi.nlm.nih.gov/sites/entrez?db=gene&cmd=search&term=6456
PPP2R5A	0.770406	http://www.ncbi.nlm.nih.gov/sites/entrez?db=gene&cmd=search&term=5525
GDI1	0.715746	http://www.ncbi.nlm.nih.gov/sites/entrez?db=gene&cmd=search&term=2664
CLIC2	0.775932	http://www.ncbi.nlm.nih.gov/sites/entrez?db=gene&cmd=search&term=1193
PRDX1	0.719807	http://www.ncbi.nlm.nih.gov/sites/entrez?db=gene&cmd=search&term=5052
PRDX6	0.747992	http://www.ncbi.nlm.nih.gov/sites/entrez?db=gene&cmd=search&term=9588
BTK	0.759231	http://www.ncbi.nlm.nih.gov/sites/entrez?db=gene&cmd=search&term=695
ARHGAP25	0.800704	http://www.ncbi.nlm.nih.gov/sites/entrez?db=gene&cmd=search&term=9938
NCKIPSD	0.800092	http://www.ncbi.nlm.nih.gov/sites/entrez?db=gene&cmd=search&term=51517
LDLRAP1	0.916429	http://www.ncbi.nlm.nih.gov/sites/entrez?db=gene&cmd=search&term=26119
TIMP1	0.724792	http://www.ncbi.nlm.nih.gov/sites/entrez?db=gene&cmd=search&term=7076
TRA2B	0.744696	http://www.ncbi.nlm.nih.gov/sites/entrez?db=gene&cmd=search&term=6434
RBM3	0.816084	http://www.ncbi.nlm.nih.gov/sites/entrez?db=gene&cmd=search&term=5935
NUDT21	0.800601	http://www.ncbi.nlm.nih.gov/sites/entrez?db=gene&cmd=search&term=11051
SUMO2	0.759905	http://www.ncbi.nlm.nih.gov/sites/entrez?db=gene&cmd=search&term=6613
RAD23A	0.756433	http://www.ncbi.nlm.nih.gov/sites/entrez?db=gene&cmd=search&term=5886
UBE2E1	0.788219	http://www.ncbi.nlm.nih.gov/sites/entrez?db=gene&cmd=search&term=7324
USP14	0.516757	http://www.ncbi.nlm.nih.gov/sites/entrez?db=gene&cmd=search&term=9097
PSMA7	0.760533	http://www.ncbi.nlm.nih.gov/sites/entrez?db=gene&cmd=search&term=5688
FAF2	0.809274	http://www.ncbi.nlm.nih.gov/sites/entrez?db=gene&cmd=search&term=23197
MAPKAPK5	0.783388	http://www.ncbi.nlm.nih.gov/sites/entrez?db=gene&cmd=search&term=8550
FLII	0.75255	http://www.ncbi.nlm.nih.gov/sites/entrez?db=gene&cmd=search&term=2314
UBE2K	0.760378	http://www.ncbi.nlm.nih.gov/sites/entrez?db=gene&cmd=search&term=3093
MAPRE3	0.807299	http://www.ncbi.nlm.nih.gov/sites/entrez?db=gene&cmd=search&term=22924
MAPRE1	0.739542	http://www.ncbi.nlm.nih.gov/sites/entrez?db=gene&cmd=search&term=22919
EIF4G2	0.786671	http://www.ncbi.nlm.nih.gov/sites/entrez?db=gene&cmd=search&term=1982
PUF60	0.718147	http://www.ncbi.nlm.nih.gov/sites/entrez?db=gene&cmd=search&term=22827
YBX2	0.887235	http://www.ncbi.nlm.nih.gov/sites/entrez?db=gene&cmd=search&term=51087
CILP	0.814064	http://www.ncbi.nlm.nih.gov/sites/entrez?db=gene&cmd=search&term=8483
SERPINB1	0.75939	http://www.ncbi.nlm.nih.gov/sites/entrez?db=gene&cmd=search&term=1992
PCBP1	0.69433	http://www.ncbi.nlm.nih.gov/sites/entrez?db=gene&cmd=search&term=5093
TOLLIP	0.859344	http://www.ncbi.nlm.nih.gov/sites/entrez?db=gene&cmd=search&term=54472
ITIH4	0.802869	http://www.ncbi.nlm.nih.gov/sites/entrez?db=gene&cmd=search&term=3700
GDI2	0.78137	http://www.ncbi.nlm.nih.gov/sites/entrez?db=gene&cmd=search&term=2665
PA2G4	0.758973	http://www.ncbi.nlm.nih.gov/sites/entrez?db=gene&cmd=search&term=5036
SMC3	0.691231	http://www.ncbi.nlm.nih.gov/sites/entrez?db=gene&cmd=search&term=9126
TBCE	0.766151	http://www.ncbi.nlm.nih.gov/sites/entrez?db=gene&cmd=search&term=6905
EIF4A1	0.875911	http://www.ncbi.nlm.nih.gov/sites/entrez?db=gene&cmd=search&term=1973
EIF3G	0.691944	http://www.ncbi.nlm.nih.gov/sites/entrez?db=gene&cmd=search&term=8666
EEF1D	0.777557	http://www.ncbi.nlm.nih.gov/sites/entrez?db=gene&cmd=search&term=1936
UBE2G1	0.774789	http://www.ncbi.nlm.nih.gov/sites/entrez?db=gene&cmd=search&term=7326
VTA1	0.850372	http://www.ncbi.nlm.nih.gov/sites/entrez?db=gene&cmd=search&term=51534
FTMT	0.965248	http://www.ncbi.nlm.nih.gov/sites/entrez?db=gene&cmd=search&term=94033
SAA2	0.94898	http://www.ncbi.nlm.nih.gov/sites/entrez?db=gene&cmd=search&term=6289
PDE4C	0.94279	http://www.ncbi.nlm.nih.gov/sites/entrez?db=gene&cmd=search&term=5143
DTD1	0.935279	http://www.ncbi.nlm.nih.gov/sites/entrez?db=gene&cmd=search&term=92675
NEIL1	0.933194	http://www.ncbi.nlm.nih.gov/sites/entrez?db=gene&cmd=search&term=79661
PPP4R3A	0.920874	http://www.ncbi.nlm.nih.gov/sites/entrez?db=gene&cmd=search&term=55671
CTHRC1	0.919566	http://www.ncbi.nlm.nih.gov/sites/entrez?db=gene&cmd=search&term=115908
AP1AR	0.916982	http://www.ncbi.nlm.nih.gov/sites/entrez?db=gene&cmd=search&term=55435
MTHFS	0.912441	http://www.ncbi.nlm.nih.gov/sites/entrez?db=gene&cmd=search&term=10588
SUMF2	0.911648	http://www.ncbi.nlm.nih.gov/sites/entrez?db=gene&cmd=search&term=25870
UBA7	0.907675	http://www.ncbi.nlm.nih.gov/sites/entrez?db=gene&cmd=search&term=7318
SH3BGRL2	0.901583	http://www.ncbi.nlm.nih.gov/sites/entrez?db=gene&cmd=search&term=83699
AAGAB	0.898104	http://www.ncbi.nlm.nih.gov/sites/entrez?db=gene&cmd=search&term=79719
UBLCP1	0.897518	http://www.ncbi.nlm.nih.gov/sites/entrez?db=gene&cmd=search&term=134510
EGLN2	0.892231	http://www.ncbi.nlm.nih.gov/sites/entrez?db=gene&cmd=search&term=112398
LGALSL	0.891153	http://www.ncbi.nlm.nih.gov/sites/entrez?db=gene&cmd=search&term=29094
CERT1	0.888405	http://www.ncbi.nlm.nih.gov/sites/entrez?db=gene&cmd=search&term=10087
NANS	0.883389	http://www.ncbi.nlm.nih.gov/sites/entrez?db=gene&cmd=search&term=54187
C15orf48	0.881622	http://www.ncbi.nlm.nih.gov/sites/entrez?db=gene&cmd=search&term=84419
MYCBP	0.880427	http://www.ncbi.nlm.nih.gov/sites/entrez?db=gene&cmd=search&term=26292
LRRFIP2	0.870278	http://www.ncbi.nlm.nih.gov/sites/entrez?db=gene&cmd=search&term=9209
DAPP1	0.869886	http://www.ncbi.nlm.nih.gov/sites/entrez?db=gene&cmd=search&term=27071
IL21R	0.868148	http://www.ncbi.nlm.nih.gov/sites/entrez?db=gene&cmd=search&term=50615
AIDA	0.859982	http://www.ncbi.nlm.nih.gov/sites/entrez?db=gene&cmd=search&term=64853
ABHD14A	0.85858	http://www.ncbi.nlm.nih.gov/sites/entrez?db=gene&cmd=search&term=25864
PPCS	0.853918	http://www.ncbi.nlm.nih.gov/sites/entrez?db=gene&cmd=search&term=79717
DNAJB11	0.843894	http://www.ncbi.nlm.nih.gov/sites/entrez?db=gene&cmd=search&term=51726
PPME1	0.842025	http://www.ncbi.nlm.nih.gov/sites/entrez?db=gene&cmd=search&term=51400
TOR1AIP1	0.839468	http://www.ncbi.nlm.nih.gov/sites/entrez?db=gene&cmd=search&term=26092
NUBP2	0.831491	http://www.ncbi.nlm.nih.gov/sites/entrez?db=gene&cmd=search&term=10101
RWDD1	0.828792	http://www.ncbi.nlm.nih.gov/sites/entrez?db=gene&cmd=search&term=51389
TIPRL	0.82692	http://www.ncbi.nlm.nih.gov/sites/entrez?db=gene&cmd=search&term=261726
ZG16	0.82584	http://www.ncbi.nlm.nih.gov/sites/entrez?db=gene&cmd=search&term=653808
LAP3	0.821395	http://www.ncbi.nlm.nih.gov/sites/entrez?db=gene&cmd=search&term=51056
AKT3	0.819954	http://www.ncbi.nlm.nih.gov/sites/entrez?db=gene&cmd=search&term=10000
ATP13A1	0.815234	http://www.ncbi.nlm.nih.gov/sites/entrez?db=gene&cmd=search&term=57130
PLPBP	0.815199	http://www.ncbi.nlm.nih.gov/sites/entrez?db=gene&cmd=search&term=11212
SUGT1	0.815087	http://www.ncbi.nlm.nih.gov/sites/entrez?db=gene&cmd=search&term=10910
EIF1AY	0.813491	http://www.ncbi.nlm.nih.gov/sites/entrez?db=gene&cmd=search&term=9086
RGS10	0.813068	http://www.ncbi.nlm.nih.gov/sites/entrez?db=gene&cmd=search&term=6001
XPNPEP1	0.81243	http://www.ncbi.nlm.nih.gov/sites/entrez?db=gene&cmd=search&term=7511
PGR	0.810362	http://www.ncbi.nlm.nih.gov/sites/entrez?db=gene&cmd=search&term=5241
MGMT	0.807821	http://www.ncbi.nlm.nih.gov/sites/entrez?db=gene&cmd=search&term=4255
COQ9	0.803455	http://www.ncbi.nlm.nih.gov/sites/entrez?db=gene&cmd=search&term=57017
IL16	0.80309	http://www.ncbi.nlm.nih.gov/sites/entrez?db=gene&cmd=search&term=3603
MEP1A	0.798803	http://www.ncbi.nlm.nih.gov/sites/entrez?db=gene&cmd=search&term=4224
HEBP1	0.798047	http://www.ncbi.nlm.nih.gov/sites/entrez?db=gene&cmd=search&term=50865
AGFG1	0.795745	http://www.ncbi.nlm.nih.gov/sites/entrez?db=gene&cmd=search&term=3267
SUB1	0.790205	http://www.ncbi.nlm.nih.gov/sites/entrez?db=gene&cmd=search&term=10923
DNASE1L2	0.787666	http://www.ncbi.nlm.nih.gov/sites/entrez?db=gene&cmd=search&term=1775
GUK1	0.785832	http://www.ncbi.nlm.nih.gov/sites/entrez?db=gene&cmd=search&term=2987
SUMO3	0.78421	http://www.ncbi.nlm.nih.gov/sites/entrez?db=gene&cmd=search&term=6612
FUBP1	0.78341	http://www.ncbi.nlm.nih.gov/sites/entrez?db=gene&cmd=search&term=8880
H1-10	0.783052	http://www.ncbi.nlm.nih.gov/sites/entrez?db=gene&cmd=search&term=8971
S100A4	0.781989	http://www.ncbi.nlm.nih.gov/sites/entrez?db=gene&cmd=search&term=6275
CALB2	0.781968	http://www.ncbi.nlm.nih.gov/sites/entrez?db=gene&cmd=search&term=794
TPD52L2	0.780804	http://www.ncbi.nlm.nih.gov/sites/entrez?db=gene&cmd=search&term=7165
TCEA1	0.779646	http://www.ncbi.nlm.nih.gov/sites/entrez?db=gene&cmd=search&term=6917
MMACHC	0.77778	http://www.ncbi.nlm.nih.gov/sites/entrez?db=gene&cmd=search&term=25974
CS	0.77701	http://www.ncbi.nlm.nih.gov/sites/entrez?db=gene&cmd=search&term=1431
TAGLN2	0.776451	http://www.ncbi.nlm.nih.gov/sites/entrez?db=gene&cmd=search&term=8407
AK2	0.775571	http://www.ncbi.nlm.nih.gov/sites/entrez?db=gene&cmd=search&term=204
FKBP4	0.773515	http://www.ncbi.nlm.nih.gov/sites/entrez?db=gene&cmd=search&term=2288
UROD	0.770675	http://www.ncbi.nlm.nih.gov/sites/entrez?db=gene&cmd=search&term=7389
FABP4	0.770043	http://www.ncbi.nlm.nih.gov/sites/entrez?db=gene&cmd=search&term=2167
THBS2	0.768073	http://www.ncbi.nlm.nih.gov/sites/entrez?db=gene&cmd=search&term=7058
DOK2	0.76803	http://www.ncbi.nlm.nih.gov/sites/entrez?db=gene&cmd=search&term=9046
TCN2	0.765312	http://www.ncbi.nlm.nih.gov/sites/entrez?db=gene&cmd=search&term=6948
NRGN	0.763057	http://www.ncbi.nlm.nih.gov/sites/entrez?db=gene&cmd=search&term=4900
SH3GL3	0.761596	http://www.ncbi.nlm.nih.gov/sites/entrez?db=gene&cmd=search&term=6457
GAL3ST1	0.76061	http://www.ncbi.nlm.nih.gov/sites/entrez?db=gene&cmd=search&term=9514
LY6G6C	0.756262	http://www.ncbi.nlm.nih.gov/sites/entrez?db=gene&cmd=search&term=80740
BLVRB	0.755673	http://www.ncbi.nlm.nih.gov/sites/entrez?db=gene&cmd=search&term=645
CLINT1	0.748686	http://www.ncbi.nlm.nih.gov/sites/entrez?db=gene&cmd=search&term=9685
MANF	0.74364	http://www.ncbi.nlm.nih.gov/sites/entrez?db=gene&cmd=search&term=7873
NAP1L1	0.734377	http://www.ncbi.nlm.nih.gov/sites/entrez?db=gene&cmd=search&term=4673
HMBS	0.731619	http://www.ncbi.nlm.nih.gov/sites/entrez?db=gene&cmd=search&term=3145
TBCB	0.73059	http://www.ncbi.nlm.nih.gov/sites/entrez?db=gene&cmd=search&term=1155
TARS1	0.729844	http://www.ncbi.nlm.nih.gov/sites/entrez?db=gene&cmd=search&term=6897
NARS1	0.724127	http://www.ncbi.nlm.nih.gov/sites/entrez?db=gene&cmd=search&term=4677
NMI	0.721816	http://www.ncbi.nlm.nih.gov/sites/entrez?db=gene&cmd=search&term=9111
DARS1	0.715465	http://www.ncbi.nlm.nih.gov/sites/entrez?db=gene&cmd=search&term=1615
TPT1	0.71169	http://www.ncbi.nlm.nih.gov/sites/entrez?db=gene&cmd=search&term=7178
COPB2	0.709635	http://www.ncbi.nlm.nih.gov/sites/entrez?db=gene&cmd=search&term=9276
IRF3	0.709261	http://www.ncbi.nlm.nih.gov/sites/entrez?db=gene&cmd=search&term=3661
TRIP10	0.703983	http://www.ncbi.nlm.nih.gov/sites/entrez?db=gene&cmd=search&term=9322
HDGF	0.683659	http://www.ncbi.nlm.nih.gov/sites/entrez?db=gene&cmd=search&term=3068
TMPO	0.555306	http://www.ncbi.nlm.nih.gov/sites/entrez?db=gene&cmd=search&term=7112
PPP1CC	0.546385	http://www.ncbi.nlm.nih.gov/sites/entrez?db=gene&cmd=search&term=5501
