# Supplementary material for: Activation of coagulation and proinflammatory pathways in thrombosis with thrombocytopenia syndrome and following COVID-19 vaccination
Source: Nat Commun. 2023 Oct 23;14:6703. doi: 10.1038/s41467-023-42559-x (PMC10593859; doi:10.1038/s41467-023-42559-x)
Supplement: Supplementary file 5 — Supplemental Data 2 [file 41467_2023_42559_MOESM5_ESM.xlsx]

## Sheet: Sheet1
Supplementary Data 2. Transcriptomic and proteomics signatures increased on D2 compared with D58. Transcriptomic and proteomics signatures increased on D2 (prime) compared with D58 (boost) immunization with Ad26.COV2.S (5x10^10vp). Pathway GSEA normalized score (NES) and the fold discovery rate (FDR q value) were shown for each pathway.
Pathway Name	Transcriptomic		Proteomics
	NES	FDR q value	NES	FDR q value
Interferon alpha signaling	3.28	45205	1.7	0.005
interferon gamma signaling	3.18	45205	1.71	0.006
MAIT cells signaling	2.76	45205	1.62	0.01
Inflammatory response	2.45	45205	1.45	0.001
Macrophages signature	2.46	45205	1.74	0.007
TNF signaling via NF-κB	2.25	45205	1.63	0.01
Complement cascade	1.85	0.001	ns	ns
IL6 JAK_STAT3 signaling	1.61	0.01	ns	ns
Platelet activation	1.65	0.002	1.56	0.02
Neutrophil activation	1.82	0.001	ns	ns
Coagulation cascade	1.44	0.04	ns	ns
ns: FDR q value >0.05
