# Supplementary material for: Activation of coagulation and proinflammatory pathways in thrombosis with thrombocytopenia syndrome and following COVID-19 vaccination
Source: Nat Commun. 2023 Oct 23;14:6703. doi: 10.1038/s41467-023-42559-x (PMC10593859; doi:10.1038/s41467-023-42559-x)
Supplement: Supplementary file 7 — Source Data [file 41467_2023_42559_MOESM7_ESM.xlsx]

## Sheet: Figure 2a
Figure 2a. Transcriptomics signatures increased following Ad26.COV2.S, BNT162b2, and mRNA-1273 vaccination in healthy individuals
	INTERFERON_ALPHA_RESPONSE	INTERFERON_GAMMA_RESPONSE	ENRICHED IN MONOCYTES	MAIT CELLS	MACROPHAGES	INFLAMMATORY RESPONSE	IL6_JAK_STAT3_SIGNALING	PLATELET ACTIVATION	TNFA_SIGNALING_VIA_NFKB	NEUTROPHILS	M2	COMPLEMENT CASCADE	IL10 PATHWAY	COAGULATION CASCADE	IL2_STAT5_SIGNALING	CLOTTING CASCADE	FIBRINOLYSIS
1x10.11vp_D1	1.00174	1.92644	2.21844	1.66945	-0.383094	1.02241	0.92541	0.124351	1.46407	3.76325	0.0820632	0.835533	2.16146	0.426907	0.582657	0.522598	0.361585
1x10.11vp_D1	1.19567	2.03743	1.51054	1.60973	-0.376454	0.785939	1.50919	0.401748	1.31514	3.34849	-0.117979	1.00992	2.21129	0.554507	0.412611	0.108134	0.507477
1x10.11vp_D1	0.674192	1.05317	1.02159	0.777567	-0.608352	0.410238	0.764534	0.206768	0.71514	2.11255	-0.0240907	0.688846	1.48164	0.593285	0.226838	0.705513	0.313978
1x10.11vp_D1	0.792532	1.15778	1.11016	1.09081	-0.488147	0.633357	1.0967	0.0459263	1.14326	4.28259	-0.0757055	0.623935	1.64943	0.35329	0.228349	0.0385822	0.271632
1x10.11vp_D1	0.380808	0.577133	0.449065	0.526149	-0.113456	0.203069	0.651058	0.00410536	0.416074	1.34569	-0.140669	0.312562	0.686106	0.188903	0.105124	0.138709	0.0665133
1x10.11vp_D2	5.02394	7.60518	2.05335	5.78112	14.5957	1.65137	2.78538	0.165402	3.30319	7.46072	0.103544	1.24321	3.94952	0.994732	0.774367	0.373197	0.687874
1x10.11vp_D2	4.18493	6.38609	2.15876	5.10906	11.9602	1.52082	3.23281	0.228258	2.81556	5.34499	0.185373	1.56935	2.94762	1.35623	0.740433	0.45171	0.683995
1x10.11vp_D2	3.18718	4.44088	1.51432	3.73366	9.22494	1.05816	2.70606	0.197247	1.85974	4.46996	0.128398	1.2327	2.33024	1.19482	0.487122	0.553361	0.450065
1x10.11vp_D2	9.6394	13.974	3.70176	10.5549	27.8368	2.36387	4.30738	0.16015	4.62957	8.13245	0.460319	2.70045	4.98373	1.71424	1.44307	0.130242	0.895086
1x10.11vp_D2	2.87757	4.09881	1.94351	3.52644	8.81367	0.930314	2.23456	0.0718911	1.44241	3.61582	0.248522	1.27496	2.12568	1.13396	0.47419	0.149507	0.564164
1x10.11vp_D57	0.512672	0.781787	0.552172	0.633307	-0.040682	0.214037	0.549238	0.0210568	0.359922	1.29557	-0.118802	0.355368	0.884842	0.258855	0.135652	0.307101	0.137607
1x10.11vp_D57	0.916308	1.27819	0.96403	0.941161	-0.46422	0.320146	0.435299	-0.15033	0.69862	2.23232	-0.207544	0.468946	1.41448	-0.0604161	0.237446	-0.171547	0.0557337
1x10.11vp_D57	0.243253	0.382403	0.547202	0.30931	-0.447539	0.140721	0.428669	0.122155	0.142132	0.707957	-0.0807759	0.35657	0.766707	0.45875	0.101699	0.285084	0.227892
1x10.11vp_D57	0.776956	1.21016	1.41582	1.11111	-0.369728	0.54714	1.04193	0.0757922	0.965665	2.82141	-0.00836367	0.82655	1.63766	0.467442	0.245135	0.414824	0.26137
1x10.11vp_D57	0.590775	0.986984	1.25542	0.83145	-0.388351	0.389416	0.772974	0.0259934	0.631848	2.23382	-0.0118208	0.793597	1.06203	0.541	0.19846	0.172775	0.258677
1x10.11vp_D58	7.38241	11.1361	3.4743	8.09584	19.2119	2.11575	4.15545	0.309173	3.56399	6.75799	0.569871	2.49352	5.11766	1.97098	1.22085	0.385251	1.2301
1x10.11vp_D58	2.34663	3.37872	1.50337	2.83663	6.13735	0.689861	2.11368	0.132576	1.29594	3.49973	0.0404206	1.05131	2.52805	0.86483	0.422914	0.241415	0.545595
1x10.11vp_D58	4.52886	6.8118	3.14074	5.259	11.391	1.3495	3.03135	0.237556	2.16977	3.91759	0.521004	1.88065	3.40412	1.72567	0.816601	0.734468	1.09955
1x10.11vp_D58	1.78333	2.73165	1.67636	2.19816	4.12931	0.632688	1.55487	0.115056	0.851955	2.07247	0.257057	1.08671	1.6467	1.08874	0.40735	0.328978	0.485884
1x10.11vp_D58	1.46602	2.05274	0.796614	1.69998	4.43611	0.326248	1.11964	0.0109957	0.647021	1.24129	-0.0178236	0.709031	1.09613	0.559009	0.230211	0.234469	0.235848
1x10.11vp_D64	1.15681	2.11459	2.06503	1.61206	-0.285696	0.957254	0.923496	0.239252	1.14808	3.404	0.0964468	0.829796	2.17429	0.688209	0.572537	1.00568	0.594692
1x10.11vp_D64	0.816751	1.12995	0.795882	0.860177	0.0687753	0.276461	0.618062	-0.0645747	0.491586	1.72592	-0.193801	0.435387	0.88167	0.00345318	0.201759	-0.067636	-0.0209684
1x10.11vp_D64	0.372288	0.548614	0.675302	0.419859	-0.456226	0.200898	0.406193	0.0389291	0.327409	1.24647	-0.0795002	0.434215	0.85537	0.357957	0.12174	0.338872	0.165071
1x10.11vp_D64	0.585589	0.787509	0.625075	0.567222	-0.510702	0.246244	0.370301	-0.0988218	0.578431	2.12127	-0.220412	0.324315	1.10141	-0.0794896	0.115426	-0.0480143	-0.0140778
1x10.11vp_D64	0.446614	0.627005	0.651545	0.534664	-0.253286	0.20723	0.475365	-0.0355376	0.351143	1.55562	-0.166036	0.462716	0.759241	0.196794	0.101019	0.185171	0.0942092
1x10.11vp_D8	0.874292	1.52444	1.06459	1.37451	-0.219927	0.414134	0.399592	-0.153605	0.725542	1.80501	-0.27208	0.570524	1.30747	-0.0311816	0.332468	-0.044221	0.0693426
1x10.11vp_D8	1.02103	1.5339	1.56553	1.29066	0.0277217	0.548281	0.823614	-0.0363929	0.771312	2.44946	0.0037264	0.73086	1.6152	0.397024	0.264067	0.248619	0.208529
1x10.11vp_D8	1.52862	2.3274	1.2739	1.55938	-0.374386	0.658587	1.20929	0.203258	0.987065	2.77719	-0.126946	0.974939	2.13045	0.397857	0.360753	-0.161928	0.584557
1x10.11vp_D8	0.257107	0.373167	0.473598	0.306693	-0.420825	0.148709	0.253706	0.0139363	0.269417	0.91007	-0.126079	0.321174	0.609524	0.198524	0.0886499	0.336451	0.0617926
1x10.11vp_D8	0.635334	0.896354	0.810673	0.801951	-0.230419	0.371161	0.632844	-0.0620605	0.716031	2.89666	-0.207009	0.402072	1.072	0.0641647	0.158008	0.0839787	0.0619563
5x10.10vp_D1	0.800828	1.25958	1.74158	1.10906	-0.399128	0.45802	0.595826	-0.14633	0.784746	2.4463	0.127728	0.837967	1.09033	0.082136	0.270534	-0.32044	-0.0145013
5x10.10vp_D1	0.924658	1.56701	1.57298	1.30438	-0.347159	0.718345	1.34825	0.205551	1.22356	3.74637	-0.0140312	0.862942	1.93723	0.685204	0.353596	0.398729	0.391034
5x10.10vp_D1	0.80338	1.28486	1.17089	1.07567	-0.464675	0.558709	0.81473	-0.0219922	1.05241	3.00318	-0.0438427	0.683315	1.46272	0.257427	0.256642	0.0588206	0.119447
5x10.10vp_D1	0.347223	0.544081	0.618963	0.495433	-0.493093	0.24099	0.596603	-0.0319076	0.468164	1.74885	-0.0979081	0.411794	0.744621	0.130039	0.127549	-0.14914	0.0254392
5x10.10vp_D1	0.55036	0.762646	0.738395	0.608949	-0.767424	0.203442	0.325575	-0.208513	0.451258	1.34831	-0.195596	0.449094	0.89102	-0.134175	0.118021	-0.322296	-0.107713
5x10.10vp_D2	5.48425	9.47786	3.68137	6.44899	13.9114	2.35464	2.81493	0.122485	3.47529	6.4726	0.339134	1.77234	3.72746	1.19513	1.40336	0.0605518	0.824622
5x10.10vp_D2	1.80077	2.55567	0.704595	2.03756	5.10915	0.425901	1.05944	-0.0323444	0.931827	1.78087	-0.0131831	0.548091	1.28843	0.481758	0.306055	-0.0226617	0.360796
5x10.10vp_D2	2.36329	3.71413	1.94441	2.8619	3.02968	1.07604	2.68227	0.168779	1.78919	4.40609	0.0864717	1.20125	2.01068	0.939127	0.469068	0.149901	0.445068
5x10.10vp_D2	5.99694	8.45068	2.85932	6.67652	14.4808	1.45278	3.51889	0.11646	3.0535	6.13411	0.403398	2.07175	3.61462	1.10748	0.71721	-0.0550182	0.566424
5x10.10vp_D2	3.3978	4.42801	1.33615	3.62489	7.92903	0.741402	2.06215	0.0238515	1.62774	3.67112	0.0519759	1.09405	2.28058	0.57507	0.397234	0.282453	0.243042
5x10.10vp_D57	0.846548	1.34965	0.997551	1.08825	-0.871848	0.414558	0.435838	-0.214684	0.846234	2.31939	-0.277765	0.604892	1.3956	-0.196803	0.267732	-0.345024	-0.0838567
5x10.10vp_D57	0.270785	0.426885	0.390312	0.343094	-0.320942	0.195983	0.468007	-0.0194856	0.325335	1.41824	-0.137445	0.210191	0.67249	0.160506	0.112237	-0.0463168	0.15113
5x10.10vp_D57	0.783138	1.25643	1.07448	1.0054	-0.414353	0.561646	1.11872	0.132439	1.06946	3.32257	-0.0410136	0.694323	1.62198	0.571867	0.226556	0.505053	0.254364
5x10.10vp_D57	0.640166	0.908413	0.895789	0.735633	-0.195787	0.321147	0.722796	0.0147581	0.518816	2.23853	-0.0903513	0.588045	1.03142	0.49688	0.165166	0.319557	0.175939
5x10.10vp_D58	3.34135	4.80625	2.54382	4.0375	4.50227	1.33062	3.90913	0.306646	2.30082	5.91521	0.289958	2.09635	2.80395	1.39452	0.597672	0.364215	0.617411
5x10.10vp_D58	1.64076	2.40957	0.690594	1.86493	4.01415	0.411353	1.26506	-0.00545381	0.831246	1.69419	-0.0596487	0.526077	1.31685	0.463455	0.272249	-0.00314503	0.351111
5x10.10vp_D58	3.86445	5.84	2.36396	4.25769	9.25479	1.01749	2.36391	0.076387	1.62727	3.61325	0.215657	1.52808	2.79555	1.295	0.730404	0.315235	0.846553
5x10.10vp_D58	1.28605	1.83501	0.964924	1.55631	1.34422	0.51967	1.67198	0.0550723	1.04786	3.0514	-0.0612354	0.77383	1.44762	0.46261	0.21001	0.291755	0.176112
5x10.10vp_D64	1.27108	2.08522	1.83051	1.67348	-0.268491	0.903366	1.37153	0.280608	1.41686	4.78009	-0.0905366	0.916666	2.10619	0.695226	0.448555	0.678347	0.372348
5x10.10vp_D64	0.383597	0.647748	0.469262	0.466636	-0.436584	0.219359	0.487013	-0.00995218	0.404824	1.34253	-0.173502	0.268271	0.900978	0.179079	0.141216	-0.091487	0.234138
5x10.10vp_D64	0.925107	1.41829	1.55136	1.23496	-0.462856	0.580133	1.04037	0.0859926	1.05049	3.36307	-0.0172357	0.911384	1.51019	0.452819	0.289265	-0.138198	0.258413
5x10.10vp_D64	0.306199	0.446174	0.490209	0.330832	-0.614188	0.146771	0.278991	-0.097228	0.307155	1.18493	-0.195509	0.283951	0.652603	-0.0200332	0.0815631	0.0799318	-0.0536931
5x10.10vp_D64	0.473389	0.76648	0.711824	0.618091	-0.347863	0.356842	0.767734	0.0527255	0.687168	2.22327	-0.0943085	0.430311	0.985473	0.370001	0.133273	0.392155	0.12243
5x10.10vp_D8	1.08436	1.77812	2.01431	1.57119	-0.599181	0.759125	0.762926	-0.0841667	1.32099	3.71273	0.104848	1.04994	1.74602	0.108746	0.385632	-0.320959	0.0101219
5x10.10vp_D8	0.180606	0.284016	0.208155	0.238448	-0.307747	0.107915	0.242142	-0.0815756	0.216539	0.847262	-0.166271	0.104327	0.441653	0.00585957	0.0721322	-0.11502	0.0389888
5x10.10vp_D8	0.497495	0.797571	0.902931	0.717762	-0.400639	0.385687	0.914699	0.124746	0.654991	2.39984	-0.082656	0.525273	1.16184	0.500456	0.180792	0.400056	0.216062
5x10.10vp_D8	0.811966	1.24787	0.854703	0.922382	-0.664086	0.393179	0.600904	-0.0469096	0.75024	2.33215	-0.290878	0.471049	1.41022	0.0372483	0.220356	-0.0235405	0.11213
5x10.10vp_D8	0.664388	1.05943	0.828552	0.798022	-0.229356	0.437113	1.11311	0.129167	0.82782	2.61353	-0.0499237	0.54347	1.24325	0.507361	0.165389	0.309148	0.220149
Boost_ModernaBoost	0.811603	1.19439	1.12709	0.85022	0.270707	0.222077	0.337234	0.0577854	-0.0322812	2.71247	-0.00085091	0.62012	1.02275	0.497666	0.205643	0.137614	0.24169
Boost_ModernaBoost	1.28723	1.83368	0.798411	1.63073	2.90169	0.537301	1.23322	0.0501486	1.02751	2.47783	-0.0609935	0.57035	1.42527	0.449837	0.210627	0.102178	0.230666
Boost_ModernaBoost	3.41923	5.08595	2.23471	4.0047	4.94352	1.19533	2.85823	0.403867	2.1527	3.55296	0.0784297	1.78067	3.585	1.24811	0.676213	0.356971	0.684839
Boost_ModernaBoost	2.74742	4.232	2.93138	3.4873	4.13103	1.22283	2.64315	0.325147	1.878	4.14812	0.374201	1.86604	2.84442	1.51245	0.695732	0.735918	1.02808
Boost_ModernaBoost	1.88462	2.84755	1.12374	2.86314	1.78183	1.26708	3.52937	0.0731389	3.21145	4.92072	-0.149864	1.01271	1.86244	0.281993	0.310341	0.0428456	-0.01675
Boost_Modernal.Prime	0.398041	0.675677	0.470186	0.661744	-0.401997	0.48744	0.538242	-0.0108351	1.25119	2.72513	-0.26576	0.256245	1.01757	0.0595658	0.156616	-0.00274007	0.0252675
Boost_Pfizer.Boost	2.10066	3.13294	1.54479	2.31272	4.62463	0.49031	1.46375	0.0396946	0.640569	2.8817	0.0272453	0.832979	1.60578	0.511125	0.409085	0.311557	0.317668
Boost_Pfizer.Boost	1.20147	1.68632	0.92768	1.22858	1.76371	0.286115	0.619653	0.0672642	0.0941588	2.54694	-0.0171946	0.564846	1.27425	0.481622	0.241699	0.128464	0.337584
Boost_Pfizer.Boost	3.1073	4.726	1.92155	3.43232	8.83822	0.753649	1.7561	0.14496	0.877068	3.34567	0.276691	1.1677	1.99451	0.680281	0.648846	0.481075	0.426715
Boost_Pfizer.Boost	0.655465	0.97108	0.622458	0.779049	0.260895	0.342008	0.51315	0.0177025	0.761223	2.04141	-0.134561	0.444162	1.21399	0.298401	0.159885	0.249296	0.108879
Boost_Pfizer.Boost	0.767062	1.1662	0.765302	1.03834	-0.0480211	0.485695	1.30545	0.00983604	1.22046	2.30052	-0.107455	0.649769	1.15576	0.33102	0.190776	0.343444	0.119516
Boost_Pfizer.Boost	1.76967	2.52079	1.37175	1.93482	2.80017	0.617036	1.20153	0.178132	1.00816	2.83097	0.0195533	0.959595	2.14846	0.934657	0.34431	0.499691	0.371149
Boost_Pfizer.Boost	0.717251	1.13474	1.00728	1.27579	-0.454049	0.747894	1.01164	0.122676	2.19398	2.64143	-0.107703	0.5944	1.43423	0.419893	0.278209	-0.0596626	0.36494
Boost_Pfizer.Boost	1.35472	2.01745	0.784504	1.67852	1.6182	0.529675	1.66592	-0.0166688	1.21256	2.66465	-0.154956	0.622464	1.41531	0.204152	0.213937	0.108112	0.109731
Prime_Pfizer.Prime	1.01086	1.40219	0.767162	1.41004	1.16426	0.59242	1.05229	0.0297783	1.31293	3.42445	-0.106133	0.443424	1.32297	0.188316	0.186585	0.142584	0.0941534
Prime_Pfizer.Prime	0.461105	0.657373	0.266194	0.417205	-0.466849	0.137057	0.227767	-0.0512906	0.401319	1.47714	-0.290948	0.22816	0.809693	-0.104508	0.0906641	-0.0938415	-0.00225642
Prime_Pfizer.Prime	0.678518	1.04348	1.09862	0.875041	-0.0306824	0.403089	0.819691	0.0773525	0.772301	2.50863	-0.0759377	0.744109	1.2559	0.629119	0.198492	0.262756	0.345389
Prime_Pfizer.Prime	1.47161	2.36403	2.09521	1.77419	1.7114	0.534224	0.977703	0.0333198	0.595854	3.75938	0.224357	1.03065	1.86065	0.55296	0.360754	0.475598	0.413435
Prime_Pfizer.Prime	0.837994	1.20336	1.11253	0.811321	-0.224842	0.182173	0.325792	0.0351912	-0.0199327	2.78181	-0.0476097	0.562791	1.19595	0.239597	0.183996	0.41576	0.200497

## Sheet: Figure 2b
Figure 2b. Proteomics signatures increased following Ad26.COV2.S, BNT162b2, and mRNA-1273 vaccination in healthy individuals
	UP.SEVERE COV.VS.HEALTHY	COAGULATION CASCADE	COMPLEMENT ACTIVATION	NEUTROPHILS	PLATELET PATHWAY	MACROPHAGE	MAIT CELLS	INFLAMMATORY RESPONSE	IL2_STAT5_SIGNALING	TNFA_SIGNALING_VIA_NFKB	ENRICHED IN MONOCYTE	IL6_JAK_STAT3_SIGNALING	INTERFERON_GAMMA_RESPONSE	IL10 PATHWAY	INTERFERON_ALPHA_RESPONSE
Moderna_Prime	0.433577	66.2452	9.25873	3.59676	13.7446	1.9639	2.48674	3.91799	3.30196	-0.380014	2.72589	6.84383	0.619607	2.43445	0.74721
Moderna_Boost	0.156967	63.9057	9.21024	2.90413	13.0428	1.50402	1.71954	2.97386	2.8197	-0.777015	2.04659	6.40637	0.395742	2.10279	0.487789
Moderna_Boost	0.618874	65.2221	12.2269	3.21041	14.0362	2.60334	4.05568	3.73439	4.3321	-0.432464	2.71437	8.95136	1.12842	2.68998	2.05196
Moderna_Boost	0.49342	67.1689	11.4167	4.08718	14.0377	2.10298	2.73661	4.54169	3.87582	-0.062891	3.0357	7.84617	1.14299	3.27865	1.87898
Moderna_Boost	1.68163	58.588	10.4435	3.56465	13.3102	4.62175	5.85737	4.46131	5.05156	0.300301	2.85173	8.87986	1.14014	1.51037	1.44837
Moderna_Boost	0.969478	63.907	10.2625	4.00041	14.3131	3.204	3.98885	4.2133	4.21705	-0.00930996	3.13765	6.97918	0.7218	2.64029	1.20366
Moderna_Boost	0.402213	68.7948	11.7046	3.22073	12.9588	1.93767	3.06943	3.6605	2.79969	-0.496879	2.47127	7.64471	1.02729	2.64333	1.81091
Pfizer_Baseline	0.42283	66.6791	10.6227	3.0126	14.7208	1.91898	2.85015	3.47514	2.79664	-0.562906	2.34933	6.80586	0.636965	2.67665	1.00043
Pfizer_Prime	0.319863	67.4291	10.6583	3.58426	12.603	1.62912	2.15335	4.28731	3.37586	-0.33767	2.31998	7.61182	0.665675	2.74745	0.849187
Pfizer_Prime	0.414197	67.0451	10.3632	3.50822	13.7201	2.20407	2.46888	3.85544	2.38932	-0.52465	2.58057	6.93048	0.640364	2.36402	1.15328
Pfizer_Boost	0.688697	64.9018	9.8894	3.90851	12.7105	2.33612	2.85916	4.20248	3.1816	-0.201032	3.02506	7.53621	0.825507	2.65998	1.01955
Pfizer_Boost	0.281999	62.8627	9.97523	3.63071	14.5477	1.61327	2.83073	4.04653	4.24501	-0.35177	2.79117	9.07427	1.22748	2.46253	2.23605
Pfizer_Boost	0.545517	61.729	9.26954	2.72457	14.2847	3.06752	3.40536	2.59308	1.90532	-0.863298	2.33426	5.0298	0.394802	2.56537	1.04442
Pfizer_Boost	0.510242	66.7728	10.2534	3.60751	14.6629	2.37492	2.91335	3.8929	2.829	-0.421469	2.74625	7.1086	0.782518	2.70302	1.4052
Pfizer_Boost	0.583529	66.9026	11.1521	3.38887	13.7113	2.46621	3.61341	4.04051	4.14565	-0.0269341	2.53342	9.5629	0.917929	2.71836	1.70386
5x10^10vp_D01	0.41731	65.6439	9.6242	2.69578	14.0867	1.98888	2.07331	3.05106	2.80881	-0.718753	2.42175	5.6433	0.163909	2.50352	0.423891
1x10^11vp_D01	0.484652	65.265	9.49741	3.83823	13.8333	2.10809	2.61532	4.18937	2.44511	-0.533908	2.89675	5.54362	0.292539	2.54346	0.66278
1x10^11vp_D01	0.443806	66.9723	9.6317	3.24557	13.5596	1.59315	1.77514	3.20878	2.68172	-0.548002	2.65048	4.88174	0.110898	3.33097	0.299835
1x10^11vp_D01	0.329913	64.6	9.488	2.56879	14.2848	1.55454	2.25991	2.65313	2.56885	-0.856096	2.3043	5.30555	-0.147484	1.90219	0.020479
5x10^10vp_D01	0.392878	65.7485	8.72969	3.07279	13.666	1.90614	2.3651	2.95233	1.83424	-0.797469	2.35657	4.84588	0.0869936	2.15665	0.360668
5x10^10vp_D01	0.526011	63.0061	10.0597	2.98547	12.3093	1.70998	2.24359	3.53944	2.08614	-0.645529	2.43956	5.52449	0.0893944	1.95808	0.206326
1x10^11vp_D01	0.255125	65.6717	9.07526	2.76844	13.5093	1.83975	1.59154	3.02672	3.06595	-0.788057	1.96624	5.73857	0.089519	2.5789	0.151762
1x10^11vp_D01	0.353206	65.358	8.76699	2.67204	13.9296	1.92942	2.37335	3.11308	2.8219	-0.45462	1.97618	6.19594	0.37209	1.7762	0.38284
1x10^11vp_D01	0.552693	63.1389	9.9048	3.69886	13.8839	2.50467	2.8084	3.76014	3.35135	-0.434734	2.70613	6.28992	0.513127	2.58832	0.722026
5x10^10vp_D01	0.241711	66.6771	9.76057	2.07621	13.5538	1.46532	1.63729	2.24262	1.77097	-0.982376	1.85714	4.91731	-0.221253	2.46413	-0.023758
1x10^11vp_D01	0.249335	66.9381	9.02137	3.11894	14.926	1.59015	1.98662	3.03843	3.2209	-0.764197	2.13412	5.64052	0.15263	2.03773	0.378956
5x10^10vp_D01	0.472761	65.4092	10.085	3.07514	13.9668	2.39632	2.50673	3.02829	3.01091	-0.578882	2.38282	6.27213	0.225159	2.5702	0.566624
5x10^10vp_D01	0.345491	62.3788	8.82249	2.67278	14.2237	1.98304	2.18771	3.18482	1.57134	-0.843687	2.04409	4.63601	0.183975	2.00373	0.445401
1x10^11vp_D01	0.38276	63.6953	10.4601	3.46334	13.237	1.87071	2.46468	3.3513	2.78563	-0.777152	2.54208	4.91391	0.145741	2.65818	0.38561
1x10^11vp_D01	0.34702	66.2924	10.4329	3.13882	13.6771	1.64511	1.82986	2.81511	2.46894	-0.867201	2.40189	4.3872	0.0825571	2.72288	0.350265
5x10^10vp_D01	0.350208	66.5473	8.93396	2.64557	13.4496	1.48507	1.81434	2.43283	2.05221	-0.646095	2.03484	4.82147	0.0919756	2.3841	0.215969
1x10^11vp_D01	0.162804	67.9387	9.15089	3.56036	14.5345	1.48091	1.73677	3.54982	3.359	-0.653481	2.00647	5.77539	0.050006	1.44305	0.436924
5x10^10vp_D01	0.583824	64.6942	8.81285	3.28517	14.1464	2.25879	2.64797	3.5483	2.96444	-0.51546	2.70793	6.49892	0.177581	2.09294	0.42672
5x10^10vp_D01	0.390482	67.1648	9.39182	3.28715	13.8702	1.68366	1.96315	3.43732	2.18965	-0.48328	2.32809	5.66771	0.116613	2.24867	0.409666
5x10^10vp_D01	0.966308	63.1733	10.3959	4.04795	14.2578	3.37359	4.03659	4.49045	3.38462	-0.124607	3.27544	6.46419	0.605474	2.7382	0.713488
5x10^10vp_D02	0.918093	64.7021	12.5826	3.69409	12.3693	2.68006	4.17331	5.29943	4.76139	0.420823	3.05533	12.136	1.54951	2.44847	2.34225
5x10^10vp_D02	0.83743	64.5302	10.554	3.94854	13.7355	2.79807	3.69999	4.49173	4.21502	-0.135908	3.29863	8.89436	0.776876	2.5972	1.32248
5x10^10vp_D02	0.433563	67.5591	11.1	3.37897	13.4926	1.98669	3.06789	3.86222	3.43477	-0.0272408	2.4889	9.25739	1.23784	2.51252	1.95048
1x10^11vp_D02	1.02094	65.446	13.4735	5.10984	13.5776	3.34586	5.04041	6.27014	6.32305	0.972009	3.74238	14.5564	2.44366	3.29992	3.3681
1x10^11vp_D02	1.05233	66.4224	12.2065	4.79328	13.6315	3.03427	4.3503	5.47844	5.29974	0.639219	3.69139	11.3389	2.0401	3.60787	3.04772
1x10^11vp_D02	1.05159	69.0966	13.1694	4.62839	14.0809	3.37942	4.78424	5.62519	6.23757	0.626573	3.37317	13.6369	2.0179	3.31698	2.8414
5x10^10vp_D02	0.718748	67.5005	11.1252	4.22906	14.0505	2.49553	3.29181	4.59696	3.56751	0.0136694	2.99252	8.43061	1.01778	2.60242	1.86145
1x10^11vp_D02	1.03431	64.4655	13.6009	4.48038	13.939	3.50422	5.4596	5.66214	6.50606	0.547683	3.62517	12.0144	2.19573	3.25751	3.37308
5x10^10vp_D02	0.399657	66.723	10.2895	2.82268	13.6831	2.09356	2.48634	3.3344	2.76319	-0.529617	2.34444	7.89798	0.553216	2.53472	1.14489
1x10^11vp_D02	0.628861	69.5984	12.6031	4.9463	14.4934	2.70461	3.84359	5.68238	6.13811	0.569708	3.1199	12.4892	1.81098	2.14853	2.8558
5x10^10vp_D02	0.93022	67.1375	11.8976	4.80656	13.7846	3.31671	4.41615	5.69498	5.07934	0.643943	3.40692	12.4339	2.00158	2.84233	2.96336
1x10^11vp_D02	0.956402	63.6152	12.0506	4.37946	13.9856	3.46472	4.93258	5.466	5.54132	0.736324	3.32349	12.2719	2.24721	2.73892	3.20103
5x10^10vp_D02	0.624232	65.4639	10.2888	3.66871	14.6197	2.63601	3.4498	4.48931	3.19126	-0.286218	2.78733	8.26454	0.957673	2.4632	1.58102
1x10^11vp_D02	1.53095	66.2987	13.3631	5.09112	14.7077	3.75157	5.92928	6.22254	7.22677	0.930076	3.97117	12.8868	2.3788	3.04747	3.44065
1x10^11vp_D02	0.871707	65.3072	12.4656	4.7316	13.6341	3.35879	4.27248	5.73936	6.17612	0.675489	3.31969	13.0587	2.22497	3.30447	3.18972
1x10^11vp_D02	0.591829	66.5683	12.6009	3.87781	12.9285	2.32779	3.43764	4.33506	4.31818	-0.0840963	2.94194	9.84873	1.54742	3.19173	2.41056
5x10^10vp_D02	0.716438	65.6123	11.1495	4.3913	13.4343	2.7446	3.9822	4.77916	3.33385	0.0686436	3.2734	9.35596	1.39604	2.65578	2.37085
1x10^11vp_D02	0.956581	66.2911	12.6402	4.77066	13.8302	2.81872	5.03796	6.27467	5.1338	0.710615	3.74409	12.6383	2.10126	2.79322	3.05071
5x10^10vp_D02	0.706747	61.6634	10.3351	3.49499	13.8041	3.10288	3.8171	3.5853	3.2817	-0.23658	2.74848	7.52697	0.975132	2.67672	1.80958
5x10^10vp_D02	0.697535	66.2368	11.2597	3.7332	14.1753	2.65057	3.40352	4.40707	3.98664	-0.0962035	3.20504	9.29931	1.14331	2.82273	1.86393
5x10^10vp_D08	0.549436	66.1878	10.7192	3.56261	13.3963	2.04052	2.45524	3.68108	2.45877	-0.5	2.73009	5.73903	0.231252	2.75125	0.620665
5x10^10vp_D08	0.582056	67.0492	10.6987	3.19846	13.3618	2.16654	3.02569	3.43777	2.78739	-0.545076	2.69451	6.59439	0.480225	3.15149	1.089
5x10^10vp_D08	0.491871	68.1548	10.1594	3.7842	13.8711	2.00644	2.77461	4.01606	3.48739	-0.448035	2.54111	7.39258	0.695688	2.45026	1.09158
1x10^11vp_D08	0.495832	63.1157	9.82196	2.74152	13.5028	2.26195	3.35915	3.5293	3.50777	-0.285963	2.11719	7.75484	1.15163	2.27647	1.56423
1x10^11vp_D08	0.477849	68.6251	10.7853	4.26734	14.1559	2.24432	3.22409	4.29212	4.41633	-0.354586	2.51713	7.73202	0.9872	2.24134	1.79096
5x10^10vp_D08	0.29175	65.2474	9.09262	2.56311	13.4891	1.74125	2.56259	2.36647	2.23606	-0.743554	1.98154	5.34395	0.594369	2.34696	1.01184
5x10^10vp_D08	0.640993	64.105	9.19175	3.45187	14.344	2.31429	2.99612	3.68789	3.33274	-0.589332	2.93262	6.47869	0.318246	2.30077	0.665131
1x10^11vp_D08	0.641544	65.878	10.8968	3.43419	14.1381	2.36127	3.4227	3.5123	4.43296	-0.41253	2.52478	7.49218	0.900291	2.91962	1.32558
1x10^11vp_D08	0.572368	69.3962	10.4487	4.02949	14.5179	2.19737	3.03551	4.62059	3.31812	-0.358043	2.93646	7.17571	0.799783	2.73022	1.42003
5x10^10vp_D08	0.762422	63.7867	10.8755	3.36621	12.5307	2.21006	3.3289	4.02901	2.65875	-0.431436	2.82949	6.82031	0.742077	2.42879	1.14531
1x10^11vp_D08	0.463087	65.3714	9.98578	3.47612	14.0213	1.99818	2.75402	3.71883	3.20641	-0.407116	2.63218	6.81184	0.995341	3.06267	1.6756
1x10^11vp_D08	0.368316	64.107	9.59079	2.97036	13.2315	2.1302	2.55026	3.19459	3.00588	-0.645788	2.00131	6.67389	0.859332	2.60778	1.37508
5x10^10vp_D08	0.465291	65.3765	10.3843	2.89105	13.7642	2.28876	2.62588	3.06313	2.9566	-0.503122	2.24682	7.24511	0.549085	2.71405	1.07606
1x10^11vp_D08	0.474292	63.9012	10.9894	3.42943	13.3176	2.20205	3.5333	3.62757	3.65157	-0.640727	2.59402	7.12924	1.11618	2.85536	1.884
1x10^11vp_D08	0.207399	66.6696	10.4603	2.86263	13.6356	1.44399	2.05017	2.61683	2.52863	-1.01014	2.11471	5.14187	0.329976	2.65652	0.856662
1x10^11vp_D08	0.56149	64.2511	10.5232	3.28748	14.2694	2.12499	3.28102	3.46332	3.25374	-0.583808	2.74279	6.84415	0.568055	2.37769	1.01105
5x10^10vp_D08	0.418976	67.188	9.69051	2.87502	14.4884	2.00252	2.68692	3.33753	3.0262	-0.662208	2.57481	6.46424	0.539258	2.50576	1.14298
5x10^10vp_D08	0.626654	65.2113	10.1422	3.76347	13.5934	2.47981	3.4767	3.72873	2.29264	-0.557026	2.83507	5.94558	0.734604	2.54938	1.204
5x10^10vp_D08	0.560869	65.3788	9.31452	3.20898	15.1418	2.4482	3.01948	3.49984	2.64862	-0.635183	2.56786	5.47251	0.391181	2.36075	0.782506
1x10^11vp_D08	0.525334	65.3228	10.3963	3.57561	14.1407	2.42038	3.39819	4.04418	3.71141	-0.27425	2.63588	7.90347	1.05609	2.57825	1.46652

## Sheet: Figure 3a-b
Figure 3a-b. Transcriptomic signatures increased on D2 (prime) compared with D58 (boost) immunization with Ad26.COV2.S
	Transcriptomics
NAME	NES	Group
COAGULATION CASCADE	1.47	1x10^11vp
COAGULATION CASCADE	1.33	1x10^10vp
COMPLEMENT CASCADE	2.29	1x10^11vp
COMPLEMENT CASCADE	1.84	1x10^10vp
ENRICHED IN MONOCYTES	3.2	1x10^11vp
ENRICHED IN MONOCYTES	2.62	1x10^10vp
IL2_STAT5_SIGNALING	1.64	1x10^10vp
IL2_STAT5_SIGNALING	1.59	1x10^11vp
IL6_JAK_STAT3_SIGNALING	2.69	1x10^11vp
IL6_JAK_STAT3_SIGNALING	2.14	1x10^10vp
INFLAMMATORY RESPONSE	3.17	1x10^11vp
INFLAMMATORY RESPONSE	2.53	1x10^10vp
INTERFERON_ALPHA_RESPONSE	3.57	1x10^11vp
INTERFERON_ALPHA_RESPONSE	3.24	1x10^10vp
INTERFERON_GAMMA_RESPONSE	3.76	1x10^11vp
INTERFERON_GAMMA_RESPONSE	3.3	1x10^10vp
MACROPHAGES	2.68	1x10^11vp
MACROPHAGES	2.44	1x10^10vp
MAIT CELLS	3.26	1x10^11vp
MAIT CELLS	2.89	1x10^10vp
NEUTROPHILS	3.04	1x10^11vp
NEUTROPHILS	1.88	1x10^10vp
PLATELET ACTIVATION	1.82	1x10^11vp
PLATELET ACTIVATION	1.73	1x10^10vp
TNFA_SIGNALING_VIA_NFKB	2.73	1x10^11vp
TNFA_SIGNALING_VIA_NFKB	2.2	1x10^10vp

## Sheet: Figure 3c-d
Figure 3c-d. Proteomics signatures increased on D2 (prime) compared with D58 (boost) immunization with Ad26.COV2.S
	Proteomics
NAME	NES	Group
INTERFERON_ALPHA_RESPONSE	2.07	high
INTERFERON_ALPHA_RESPONSE	1.68	low
INTERFERON_GAMMA_RESPONSE	1.72	low
INTERFERON_GAMMA_RESPONSE	2.22	high
IL6_JAK_STAT3_SIGNALING	1.37	low
IL6_JAK_STAT3_SIGNALING	1.89	high
ENRICHED IN MONOCYTES	1.19	low
ENRICHED IN MONOCYTES	1.54	high
TNFA_SIGNALING_VIA_NFKB	1.65	low
TNFA_SIGNALING_VIA_NFKB	1.62	high
IL2_STAT5_SIGNALING	1	low
IL2_STAT5_SIGNALING	1.48	high
INFLAMMATORY RESPONSE	1.48	low
INFLAMMATORY RESPONSE	1.74	high
MAIT CELLS	1.61	low
MAIT CELLS	1.69	high
MACROPHAGES	1.73	low
MACROPHAGES	2.08	high
PLATELET ACTIVATION	1.54	low
PLATELET ACTIVATION	1	high
NEUTROPHILS	0.958	low
NEUTROPHILS	1.37	high
COMPLEMENT	1.2	low
COMPLEMENT	1.7	high
COAGULATION CASCADE	0.963	low
COAGULATION CASCADE	1.06	high

## Sheet: Figure 4a-b
Figure 4a-b. Transcriptomic markers increased on D2 (prime) compared with D58 (boost) immunization with Ad26.COV2.S
	Transcriptomics																			Proteomics
	5x10^10vp D1	5x10^10vp D1	5x10^10vp D1	5x10^10vp D1	5x10^10vp D1	5x10^10vp D2	5x10^10vp D2	5x10^10vp D2	5x10^10vp D2	5x10^10vp D2	5x10^10vp D57	5x10^10vp D57	5x10^10vp D57	5x10^10vp D57	5x10^10vp D58	5x10^10vp D58	5x10^10vp D58	5x10^10vp D58		1x10^11vp D1	1x10^11vp D1	1x10^11vp D1	1x10^11vp D1	1x10^11vp D1	1x10^11vp D2	1x10^11vp D2	1x10^11vp D2	1x10^11vp D2	1x10^11vp D2	1x10^11vp D57	1x10^11vp D57	1x10^11vp D57	1x10^11vp D57	1x10^11vp D57	1x10^11vp D58	1x10^11vp D58	1x10^11vp D58	1x10^11vp D58	1x10^11vp D58
CXCL10	2.49641	0.92529	0.812678	1.30246	1.66576	142.256	72.5633	11.6681	101.583	14.0358	1.62359	0.716056	0.492112	1.29104	15.5919	21.2426	34.1021	2.93169		1.50228	0.735191	0.862712	0.602009	0.778023	103.391	116.152	93.2196	260.803	112.773	1.13661	1.01186	0.330422	0.794498	1.04659	96.7604	41.3355	82.2393	65.8398	63.9164
IL1RN	20.4706	27.0858	21.3513	15.1953	10.7349	179.912	403.393	50.0226	210.997	146.159	13.4883	20.561	19.1924	25.3044	79.3117	132.143	106.214	26.0188		32.7999	20.5288	13.4439	35.6046	28.4951	547.022	424.664	201.052	304.796	192.653	30.3784	16.2676	14.869	22.6793	15.8384	219.697	105.061	248.265	76.1323	110.401
MX1	37.779	68.5556	70.9246	84.8045	45.2839	1751.91	3694.74	689.573	3324.21	2170.12	46.9593	132.266	91.7788	72.8146	1023.42	2328.21	1795.51	527.522		72.8608	77.4778	62.6904	99.2456	155.118	3686.63	2418.84	2433.41	3732.51	1899.54	169.561	90.2115	56.0065	73.8161	76.6801	2754.42	1140.33	2388.65	969.871	1437.79
IL27	0.249641	0.252352	0.0738798	0.217076	0.308474	2.18296	1.92146	1.50183	2.6454	0.374288	0	0.204587	0.164037	0.258208	1.03415	1.2965	0.799268	0.366462		0.417301	0.282766	0.0718927	0.344005	0.291759	6.4261	3.29648	6.4246	3.77976	3.82465	0	0.389178	0.330422	0.216681	0.0697726	3.70072	1.72231	2.78515	3.26748	0.830083
IL4I1	0.665709	0.336469	0.14776	0.361794	0.925421	1.63722	3.05173	1.38631	1.90469	0.280716	0.187337	0.204587	0.492112	0.387312	0.954605	2.19407	1.06569	0.0916154		0.834603	1.47038	0.287571	0.430007	0.389011	2.52454	6.30209	2.01556	3.35979	2.84117	0.413312	0.155671	0.660844	0.650044	0.488408	3.24942	2.03546	4.95138	2.36892	2.65626
MARCO	9.736	6.14056	7.24022	2.89435	4.56541	20.7381	23.7357	17.5599	43.9136	16.7494	4.18387	2.55734	9.35012	8.77907	19.808	14.4609	21.4026	13.3759		5.59184	3.11042	4.38545	2.66604	1.55605	12.3932	17.258	10.8336	18.0589	21.7459	4.33977	3.89178	2.23035	7.80053	3.90726	20.1283	14.4831	29.9404	14.622	6.39164
ISG20	68.7345	61.4056	83.6319	63.6757	86.8045	450.689	794.128	172.364	687.909	338.075	78.9315	78.6638	84.1511	66.6176	219.32	360.725	274.06	151.99		60.926	82.3979	65.2786	99.5896	80.1364	1135.13	584.833	478.317	703.245	409.565	83.0757	81.5718	55.6761	68.3268	75.8428	551.769	261.479	387.6	234.115	362.912
ISG15	21.0531	17.244	17.5095	10.8538	24.3694	1604.29	3147.01	221.578	2472.18	1117.9	20.4198	18.2083	20.3406	21.4312	289.882	887.8	653.712	144.386		20.2808	18.4929	13.0845	36.4646	43.9583	4635.52	2002.03	1509.02	1985.32	1474.78	52.8006	29.344	10.4083	23.6183	29.1649	1544.01	714.839	1407.97	783.297	1459.95
STAT1	392.186	513.031	466.403	340.81	332.905	2582.98	2881.28	2469.82	3538.59	2141.58	337.207	452.24	468.572	564.442	2622.46	2524.38	2510.41	1449.36		485.906	438.57	288.577	410.57	550.062	3355.34	3283.29	2934.78	3595.92	2308.45	587.006	390.501	229.643	450.48	439.497	2953.45	2156.81	2757.76	2023.47	2305.64
MX2	52.2582	109.941	90.7244	94.79	51.33	483.979	949.201	381.35	947.688	671.379	53.8907	129.197	137.299	97.9899	516.441	670.188	536.131	257.073		85.046	86.3567	96.3362	155.49	117.968	1357.51	820.822	889.618	728.864	538.729	116.554	73.0098	81.036	87.9004	64.6792	545.18	488.041	653.427	405.086	476.301
CXCL9	0.166427	0.841173	0.369399	0.0723588	0.185084	3.36539	0.678162	1.15526	2.85703	1.87144	0.187337	0.818349	0.0820186	0.774623	1.03415	1.2965	1.1545	0.549693		0.333841	0.113106	0.0718927	0.430007	0	1.37702	1.9391	1.13375	1.25992	0.546378	0.309984	0.155671	0.0826055	0.361136	0.558181	1.44418	1.33088	1.16048	1.63374	0.830083
CXCL11	0.166427	0	0	0.144718	0.0616947	3.72922	1.69541	0.231051	2.0105	0.561432	0.0624458	0	0.0820186	0.258208	0.636403	0.598382	1.59854	0.0916154		0.417301	0	0	0	0	1.95078	7.65946	1.13375	5.24967	4.0432	0	0.155671	0	0	0.0697726	2.07602	0.861157	1.23784	1.47037	0.0830083
IL31RA	0.665709	1.09352	0.738798	0.506511	0.123389	4.72974	6.89465	5.77628	6.13732	2.62001	0.187337	1.22752	0.738167	1.29104	4.93212	4.28841	2.04257	2.56523		0.584222	0.678638	0.431356	0.172003	0.68077	8.95064	3.49039	18.7699	9.76438	13.2224	0.103328	0.155671	0.743449	0.866725	0.418635	14.8932	5.4018	9.28383	10.0475	4.73147
IRF1	424.889	646.694	503.048	477.061	374.179	1536.62	1468.9	1848.41	1948.28	904.747	375.237	563.127	620.471	691.868	1875.56	1257	1016.31	939.791		486.991	518.31	387.573	518.502	573.403	2192.33	2233.27	2102.86	2120.45	1363.1	511.37	353.452	318.031	522.635	543.249	2012.11	919.872	1352.04	858.123	999.918
NFKBIE	19.6384	17.7487	20.4647	16.0636	17.6447	35.9278	52.6706	32.2317	44.3369	28.633	13.4883	13.5028	19.9305	22.0768	26.9676	35.3046	30.1058	22.629		18.3613	22.7344	19.411	14.9642	20.0341	90.3097	53.1314	56.8136	77.8001	54.2007	20.3556	16.0341	28.8293	19.5735	23.304	71.9385	45.9545	70.4024	59.4682	47.0657
IRF5	25.4634	18.7582	17.8789	17.5108	15.3003	49.4803	68.4944	31.0764	95.7634	58.6696	13.3634	17.4922	17.716	18.591	38.0251	48.9676	41.1179	24.5529		14.8559	18.2667	11.2872	24.0804	23.6324	410.123	205.06	228.892	253.874	243.575	16.6358	15.7228	12.3082	17.6234	18.9084	186.21	103.417	158.367	136.662	129.244
IRF7	17.9742	17.244	16.2536	17.4385	18.8786	171.817	286.976	76.8245	279.989	158.604	14.5499	13.7074	15.6656	15.2343	85.9144	128.453	69.0034	56.1603		98.9839	106.546	81.8858	147.32	131.097	471.401	382.003	317.451	347.948	256.579	127.92	96.6719	70.3799	107.041	91.2625	347.597	241.202	264.821	202.094	207.355
STAT2	92.2008	94.8002	75.7268	80.6077	50.4046	634.239	1026.17	557.642	1009.48	535.793	53.2038	80.5051	89.5643	93.6003	663.609	753.264	585.242	249.835		19.2793	18.5494	18.4764	16.4263	16.7275	61.7365	63.5056	42.3267	43.3622	29.2859	16.4291	17.6687	20.8992	16.7567	22.6063	44.2282	35.2291	44.0208	33.6551	41.9192
OAS1	56.6685	51.8162	51.4942	57.5252	38.3741	1087.57	1332.14	316.425	1517.72	642.465	36.3435	58.3074	56.4288	54.0945	387.888	724.741	836.389	165.183		87.4664	108.978	69.1608	84.1093	95.6968	1399.86	873.081	1018.87	1267.16	734.223	101.158	68.184	111.848	83.3501	74.5171	1219.7	481.308	968.458	618.698	499.129
OAS3	18.9727	35.834	24.2326	29.3053	12.524	840.802	1272.68	402.953	1400.47	865.915	16.2359	34.7798	31.8232	29.9521	546.352	815.196	793.406	163.167		70.9412	74.8764	58.5925	55.7289	136.251	1879.52	2416.7	1804.81	2448.13	1465.28	142.386	57.3649	54.2718	81.6166	86.0994	2021.41	705.679	1143.92	702.264	1292.11
OAS2	61.2453	92.3608	74.4708	94.2835	63.6073	1222.55	1752.14	420.975	1767.02	861.891	66.0677	94.0079	91.4507	90.5018	580.002	1095.14	1240.46	217.403		79.1203	103.492	82.4609	87.2914	121.177	2617.38	2118.57	2146.32	2524.35	1518.17	137.943	95.8935	89.2965	87.3226	94.1232	2071.41	1018.91	1360.55	775.7	1220.39
OASL	17.3084	25.2352	24.1587	29.7395	26.282	1060.37	1720.95	200.321	1472.85	703.848	26.477	38.0532	31.6592	26.2081	265.539	743.889	774.402	125.971		29.0442	36.8161	23.5089	36.0346	68.855	2271.63	1369.01	1535.73	1633.07	1017.14	72.4329	30.1224	41.0549	24.6294	22.8156	1365.75	782.713	1090.54	621.802	815.224
IFI6	34.4505	30.5346	36.7921	36.8306	27.2074	1429.65	1579.21	313.652	1553.7	902.501	22.6054	32.8363	33.9557	40.0222	455.665	625.808	834.613	192.85		32.1322	23.2999	18.1888	49.4508	62.8253	2243.05	1195.84	998.836	1868.36	783.616	71.2963	35.8044	13.0517	34.5246	34.3281	1223.95	491.251	925.289	340.962	867.187
IFI44L	26.9612	35.5816	32.5071	32.7062	19.5572	2331.12	2615.78	487.634	1947.54	1597.46	24.8534	43.884	31.4951	35.7618	665.28	1501.24	1686.01	268.8		36.9729	24.431	21.3521	66.393	65.2567	1930.93	1571.16	1476.02	1772.29	1187.17	76.1527	64.1366	19.9905	34.4523	33.0024	1197.14	738.716	1002.34	923.227	934.424
IFI44	33.9512	22.964	29.5519	26.1939	26.7138	916.841	1068.67	234.402	938.905	738.563	27.039	29.8698	22.4731	27.8864	328.861	606.261	679.999	147.409		244.288	191.093	180.81	302.811	233.99	1801.15	1378.99	1293.11	1552.96	985.011	243.957	195.757	126.799	247.956	167.524	1182.61	691.196	1020.91	583.327	637.919
IFI16	163.099	199.19	196.077	164.906	126.844	880.095	1171.07	713.717	1387.99	841.399	153.679	210.213	225.469	221.284	917.614	839.431	755.752	434.44		34.8029	22.7344	18.4764	35.9486	48.0429	1641.3	1259.74	1281.77	1518.31	903.273	61.5835	54.5628	15.9429	31.491	27.5602	928.34	744.196	757.096	460.797	776.21
IFIT2	216.106	259.334	236.933	291.606	187.922	4903.55	11105.4	1636.07	11019.4	5372.06	190.585	303.608	276.895	281.447	2271.56	4798.43	3976.53	1004.29		43.3159	24.9399	20.4894	44.0327	76.6353	3460.57	3202.53	2963.63	3256.26	2469.96	100.745	70.0521	14.5386	32.3577	32.0954	2167.54	1853.76	1776.46	1166.33	2181.37
IFIT3	113.587	132.401	116.582	121.563	71.2574	4474.69	6667.01	1300.59	5986.96	2889.31	80.4927	139.835	122.372	149.373	1841.75	2823.77	2694.86	678.595		53.498	20.1895	25.3781	84.0233	88.2083	4693.24	2772.63	1905.71	3473.39	1953.19	136.083	86.6311	12.3082	45.9364	24.5599	2138.48	1209.53	1934.98	837.211	1707.98
IFIT1	31.7044	46.6851	30.6601	58.4659	24.9864	2573.89	4026.81	468.225	3701.02	1913.73	29.5369	56.3638	32.9715	55.1274	782.219	1498.05	1515.86	293.719		283.264	173.618	206.548	434.135	365.574	11824.7	7373.15	5295.13	11123.8	4404.68	480.475	316.013	94.1703	269.624	231.645	6486.47	2651.74	5832.64	1867.37	3981.91
IFIT5	84.129	53.1621	52.4547	85.0215	68.7896	632.602	681.892	238.791	747.378	462.994	61.8838	49.5101	36.5803	71.9109	317.326	331.304	372.281	133.3		152.065	84.8297	77.1408	203.393	248.676	9009.17	6307.32	4404.38	6894.91	3898.63	308.641	178.711	35.4378	130.876	106.752	4622.66	2361.76	3538.46	1520.6	3124.76
IFITM1	237.159	301.645	219.128	239.146	262.388	1883.89	2136.78	910.342	1635.81	994.763	249.346	246.221	207.917	357.101	1167.8	1243.34	1167.82	360.049		63.2629	35.1761	41.9853	81.4433	59.3242	1019	765.752	486.38	813.593	471.962	75.0161	93.2471	31.7205	58.0706	54.2831	475.678	363.643	369.419	268.669	446.086
IFITM3	23.7991	6.98173	33.3198	19.7539	12.2156	393.842	450.187	71.3948	268.349	136.334	17.6097	34.1661	49.4572	10.8447	118.61	264.784	237.649	59.7333		222.255	207.889	228.619	545.335	347.29	3028.42	2458.98	1643.94	1773.13	1699.24	350.488	341.854	152.242	235.749	208.76	1575.15	1212.82	1232.12	1063.81	1283.47
IRF9	82.2151	118.353	105.131	77.4239	67.0005	297.155	312.859	326.591	370.779	259.381	75.4346	106.181	122.044	132.461	366.17	263.787	262.87	236.276		22.2004	4.75046	50.6124	122.724	39.3874	1117.91	722.995	415.331	212.821	302.584	43.9144	43.6658	26.1859	19.5735	4.11658	309.507	355.893	220.182	207.158	190.587
IFI27	0.665709	4.54233	1.62536	3.54558	1.91254	88.7735	68.0423	4.5055	26.6656	9.35719	1.43625	5.31927	3.77286	5.55147	5.09122	19.3477	43.4269	4.48916		4.42339	2.88421	1.9411	4.81608	6.61319	81.9328	157.94	183.29	89.4543	234.724	13.536	3.42477	3.88246	2.96131	5.65158	66.9741	77.5824	41.8546	59.9583	63.0033
IFI35	18.1406	23.1323	20.0214	16.0636	16.7193	297.428	433.12	155.151	396.387	196.595	18.6713	18.4129	23.7034	24.5297	210.411	239.453	222.463	72.1013		330.503	313.304	372.62	392.768	296.135	1747.44	1840.6	1798.51	1521.67	1747.1	314.427	291.806	345.456	409.311	411.03	1610.54	1066.03	1576.47	1250.14	897.319
IFI30	405.667	292.56	335.193	287.12	199.582	1167.15	1247.03	770.556	1364.5	632.733	171.102	334.705	395.166	382.018	860.417	853.293	1021.91	512.313		19.4462	17.0225	20.1299	28.3804	21.5901	681.052	370.853	300.444	310.255	256.033	30.8951	25.9193	20.0731	22.8238	13.1172	292.086	178.416	311.705	168.602	172.325
IFIH1	40.5251	56.3586	52.1591	50.3617	42.1992	502.171	1168.13	247.802	708.12	544.027	40.7147	48.7941	53.2301	59.9042	317.008	574.347	407.804	139.897		53.1642	42.3583	48.0962	57.7069	70.8001	1335.71	797.165	581.867	1230.84	520.699	78.4259	60.0113	32.0509	50.8479	47.3756	793.128	334.207	650.1	248.9	468.582

## Sheet: Figure 4c
Figure 4c. Cytokines and chemokines in serum on D1, D2 (prime) and D58 (boost) immunization with Ad26.COV2.S
SampleID	CRP	IL-27	IP-10	IFN-γ	IL-10	IL-2	IL-6	MCP-1
100523_D1	308546	3707	289	3.65	0.12	0	0.2	160
100526_D1	343252	1273	538	2.12	0.08	0.03	0.1	426
100563_D1	1746549	1379	342	1.56	0.2	0.01	0.13	331
100565_D1	195642	1095	505	2.26	0.21	0.06	0.47	388
100568_D1	338424	833	356	4.67	0.03	0.01	0.19	401
100573_D1	692308	1558	778	3	0.1	0.05	0.12	185
100639_D1	3025878	1471	237	1.83	0.26	0	0.01	156
100641_D1	1714432	1087	292	5.06	0.15	0.07	1.05	227
100644_D1	354881	1978	281	1.57	0.09	0	0.54	181
100698_D1	302428	1726	623	2.31	0.14	0.32	0.3	391
100702_D1	312780	442	330	1.06	0.52	0.08	1.06	442
100703_D1	2271295	1429	369	3.41	0.18	0.1	0.14	491
100705_D1	81680	641	203	1.45	0.23	0	0	202
100707_D1	494544	1588	263	0.89	0.11	0	0	195
100714_D1	338901	678	224	7.79	0.09	0	0	348
100716_D1	1519308	652	344	2.75	0.03	0	0.11	170
100718_D1	663624	894	263	4.71	0.33	0	0.8	290
100724_D1	843022	1375	238	1.6	0.12	0	0.11	160
100725_D1	195567	589	380	4.45	0.33	0.02	0.06	176
100731_D1	2179394	1242	449	1.88	0.05	0.02	0.23	307
100523_D2	5060496	6827	15231	1252.8	0.97	1.92	5.61	846
100526_D2	2840965	1987	4852	108.51	0.42	0.15	1.14	843
100563_D2	49788804	4303	32910	2157.82	3.27	0.85	4.4	975
100565_D2	2157264	1948	2080	94.79	0.25	0.1	1.61	388
100568_D2	5408446	1732	4268	528.51	0.29	0.2	1.29	475
100573_D2	6885349	2498	20978	529.72	0.71	0.41	3.69	869
100639_D2	16442558	2167	4693	289.5	0.66	0.37	1.5	557
100641_D2	47860266	2129	0	856.94	0.6	0.18	5.01	494
100644_D2	620542	3346	1377	54.09	0.15	0	0.36	258
100698_D2	1473764	2471	3990	170.65	0.2	0.42	1.04	735
100702_D2	15671720	753	0	2658.71	1.72	0.71	8.44	1783
100703_D2	2289421	1476	994	13.98	0.43	0.16	1.65	632
100705_D2	2640227	935	5125	732.26	0.43	0	3.65	672
100707_D2	1988846	2094	14426	70.56	0.71	0	1.91	1151
100714_D2	27205721	1248	10702	919.26	2.3	0	2.7	1406
100716_D2	46044230	1630	14111	1430.61	1.65	0.19	7.75	801
100718_D2	8213973	1737	5205	1457.86	1.22	2.37	2.66	1003
100724_D2	12278867	3001	1976	1319.04	1.17	0.18	3.23	370
100725_D2	1947400	1087	2068	470.17	0.81	0.18	1.19	286
100731_D2	2384847	1765	2801	61.37	0.42	0.11	1.05	756
100523_D58	2666620	1471	643	2.44	0.18	0	0.72	454
100563_D58	116810	1355	128	0	0	0	0	148
100565_D58	102764	1594	172	0	0.15	0	0	276
100568_D58	23241	803	228	0	0.06	0	0.55	275
100573_D58	16568	569	243	0	0	0	0	172
100639_D58	81770	0	127	0	0	0	0	349
100641_D58	1030465	740	146	0	0.02	0	0.21	137
100644_D58	190867	928	183	0	0	0	0	133
100698_D58	95897	1770	255	0	0.09	0	0	175
100702_D58	65452	1014	98	0	0.04	0	0	74
100703_D58	31292	291	254	0	0.36	0	0	302
100705_D58	367340	858	186	0	0.06	0	0	280
100707_D58	6627	868	171	0	0	0	0	174
100714_D58	64760	1522	291	0	0.1	0	0	256
100716_D58	55346	980	207	0	0.01	0	0	341
100718_D58	172399	927	232	0	0.05	0	0	161
100724_D58	22086	865	174	0	0.03	0	0	234
100725_D58	33343	1537	135	0	0	0	0	183
100731_D58	251556	937	207	8.76	0.07	0	0	382
100731_D58	251556	937	207	8.76	0.07	0	0	382

## Sheet: Figure 5a-b
Figure 5a-b. Reduced activation of proinflammatory pathways following Ad26.HIV.EnvA vaccination in the presence of anti-vector immunity
NAME	NES	NOM_pval	FDR_qval	RANK_max	LEADING_edge
A.TNFA_SIGNALING_VIA_NFKB	2.57	0	1e-07	1270	AREG,PHLDA1,CXCL3,SERPINB2,DUSP4,F3,IL6,HBEGF,HES1,G0S2,OLR1,PHLDA2,CXCL1,CXCL2,MAFF,LAMB3,SIK1,CD69,NR4A3,IL1B,GPR183,CD83,IL23A,GADD45A,BHLHE40,LIF,FOSL1,TUBB2A,BTG3,JUN,CCL2,CD80,TNFAIP3,KLF9,NAMPT,PTX3,ZBTB10,CCL4,EDN1,NFKBIA,DUSP2,PDE4B,ZC3H12A,TSC22D1,IER3,SDC4,PLK2,NR4A2,ETS2,CCL5,TRIB1,MYC,TGIF1,PLAUR,LITAF,BCL3,TNFSF9,SGK1,SLC2A3,NFIL3,PMEPA1,TIPARP,DUSP5,PFKFB3,ICAM1,KDM6B,BIRC3,PPP1R15…
B.CHEMOKINE RECEPTORS AND CHEMOKINES	1.87	0	0.0212	1361	CXCL3,CXCL5,CXCL1,CXCL2,CXCR4,XCL1,CXCR5,CCR4,CCL5,CCR7,CXCL16,CCL28
C.HYPOXIA	1.88	0	0.00134	2788	TKTL1,F3,IL6,DDIT4,MAFF,PHKG1,BHLHE40,JUN,CXCR4,TNFAIP3,SDC2,TGFB3,IER3,SDC4,TPD52,SLC2A1,PLAUR,RORA,SLC2A3,ERRFI1,NFIL3,ADM,ETS1,ENO2,BCL2,IGFBP3,TIPARP,PFKFB3,PPP1R15A,IRS2,PIM1,KLF6,JMJD6,BTG1,SLC2A5,DDIT3,LXN,PYGM,MIF,VEGFA,FAM162A,ATF3,KDM3A,ZFP36,HSPA5,PNRC1,ENO3,MXI1,IDS,PRKCA,CDKN1B,DUSP1,FOSL2,ADORA2B,CDKN1A
D.TGF_BETA_SIGNALING	1.8	0.0014	0.00496	1725	ID1,THBS1,SMAD7,TGIF1,SKI,BMPR1A,PMEPA1,LTBP2,PPP1R15A,KLF10,ID2,JUNB
E.IL2_STAT5_SIGNALING	1.68	0.00117	0.0188	2297	PHLDA1,CTLA4,MAFF,CD83,BHLHE40,IKZF2,LIF,EMP1,COL6A1,ICOS,TNFRSF18,IL1R2,TNFRSF4,IL2RA,GABARAPL1,CCR4,COCH,ARL4A,PRAF2,IRF6,MYC,PRKCH,SLC39A8,RORA,SLC2A3,NFIL3,TNFRSF21,NT5E,BCL2,PTGER2,DHRS3,LRIG1,CSF1,SH3BGRL2,PIM1,KLF6,IL10,RHOH,LTB,HOPX,CST7,CCND2,AHR,IL18R1,SLC29A2,MAPKAPK2,ODC1,IL2RB,CDC42SE2,CDC6,GATA1,ITGA6,TRAF1,MAP3K8,IKZF4,SOCS1,XBP1,ENO3,CCNE1,CDCP1
F.RESTING MACROPHAGES	1.47	0.0155	0.0449	3578	RGCC,B3GNT5,THBS1,IKZF2,MMD,EPAS1,TFPI,GALNT12,PIK3IP1,ARHGEF28,MYO6,HLCS,IRS2,KCNA3,TGFBR3,LDLRAP1,ABCA2,PDLIM1,GPHN,ITGA6,PPARG,RHBDD2,ZRANB1,ENO3,CDCP1,TANC2,MARCO,HPGD,FHL1,EGR2,SH3BP5,RNF103,TTC3,DNAJA4,PTGDS,TBC1D16,APMAP,TOMM40,PFAS,PRKAR2B,SLC44A2,PDCD4,KIF21A,NRP2,TMEM97,PHF13
G.INTERFERON_ALPHA_RESPONSE	-2.73	0	1e-07	2963	IFI30,WARS,IFITM1,ADAR,RNF31,USP18,TRIM25,PSMB8,PSME1,IFITM3,HELZ2,NUB1,OASL,EPSTI1,LAP3,MX1,GBP2,CMPK2,IFI44L,LY6E,MOV10,CNP,CMTR1,SP110,OGFR,GMPR,HERC6,IFI44,TRIM26,CD74,PSME2,UBE2L6,LPAR6,IRF7,IRF2,PARP12,UBA7,SAMD9,NMI,TAP1,STAT2,TRAFD1,GBP4,IFI35,STAT1,PARP14,PSMB9,CXCL11,ISG15,IFITM2,DDX60,PARP9,DHX58,ST14,IFIT3,PLSCR1,MVB12A,LGALS3BP,CASP1,TDRD7,IL15,HERC5,IFI27,PROCR,TRIM21,TRIM5,SAMD9L,R…
H.INTERFERON_GAMMA_RESPONSE	-1.81	0	0.00573	2771	ADAR,HLA-B,RNF31,PML,USP18,FAS,MX2,HLA-DMA,TRIM25,NUP93,PSMB8,PSME1,FPR1,MTHFD2,IFITM3,CASP4,RBCK1,HELZ2,ST8SIA4,OASL,PTPN6,EPSTI1,LAP3,MX1,APOL6,CMPK2,IFI44L,SAMHD1,LY6E,CMTR1,CIITA,ZNFX1,CSF2RB,NOD1,EIF4E3,MT2A,SP110,OGFR,HERC6,IFI44,TRIM26,SECTM1,CD38,CD74,CD40,PSME2,UBE2L6,CASP3,PSMB10,IRF7,IRF2,PARP12,GCH1,TNFAIP2,SLAMF7,ZBP1,NMI,OAS3,TAP1,CD86,STAT2,TOR1B,TRAFD1,GBP4,IFI35,STAT1,PARP14,PSMB…
I.ACTIVATED MACROPHAGES	-1.62	0.0156	0.022	2451	PTGIR,KIAA0754,APOL6,IFI44L,KYNU,RASSF4,CD38,CD40,ARRB1,HESX1,CXCL11,APOBEC3A,APOL3,DHX58,NOD2,TLR8,TLR7,RSAD2,IDO1,SIGLEC1,CD68,AIF1,CLEC10A,CFP,MS4A6A,FES,TLR8,RENBP,FAM198B,CLEC4A,P2RY13,SIGLEC1,FZD2
J.NEUTROPHILS	-1.98	0	0.00112	2026	CREB5,PFKFB4,FCGR3B,EMR2,RNF24,PTAFR,FCGR2A,CSF3R,LIN7A,TYROBP,CHST15,IMPA2,REPS2,AIF1,BEST1,STEAP4,LST1,CASP5,CFP,FRAT2,LILRA2,PYGL,HAL,NCF1,APOBEC3A,ST6GALNAC2,MEFV,TLR8,QPCT,CFD,GLT1D1,S100A12,NCF2,TLR2,PROK2,IGSF6,TNFRSF10C,ARAP3,NLRP12,MNDA,FPR2,VNN2,P2RY13,F2RL1,MAK,NFE2,DGAT2,HSPA6,S100P
K.ENRICHED IN MONOCYTES	-3.16	0	1e-07	2447	FBP1,ITGAM,FPR1,ACTN1,ADAP2,EPB41L3,S100A11,SCPEP1,C1orf162,MCTP1,F5,ACPP,CREB5,FCER1G,IL13RA1,MS4A7,SMARCD3,STAB1,TBXAS1,SAMHD1,EMR2,ZNF467,DOCK5,CD68,RAB31,PTAFR,ALOX5,FCGR2A,IFNGR2,KYNU,SLC16A3,SYK,ITGAX,CSF3R,LIN7A,SIRPA,HCK,PLXDC2,RBM47,RASSF4,CTSH,SECTM1,CD1D,RBP7,CD33,TYROBP,CHST15,BTK,IMPA2,AIF1,CLEC5A,AOAH,LYZ,EVI5,MPEG1,DYSF,LAT2,BLVRB,KIAA0513,CSF1R,DPYSL2,LILRB1,STEAP4,LST1,DOK3,TNFSF…

## Sheet: Figure 5d
Figure 5d. Reduced Transcriptomics activation of innate immune pathways following Ad26.HIV.EnvA vaccination in the presence of anti-vector immunity
Name	SLEA ratio	Group
UP.SEVERE COV.VS.HEALTHY	1.33852	Ad26.COV.vs.HIV.sero-
PLATELET ACTIVATION	1.1038	Ad26.COV.vs.HIV.sero-
NEUTROPHILS	1.38609	Ad26.COV.vs.HIV.sero-
COAGULATION CASCADE	1.21444	Ad26.COV.vs.HIV.sero-
COMPLEMENT CASCADE	1.23151	Ad26.COV.vs.HIV.sero-
MACROPHAGES	1.47303	Ad26.COV.vs.HIV.sero-
MAIT CELLS	1.74018	Ad26.COV.vs.HIV.sero-
INFLAMMATORY RESPONSE	1.44214	Ad26.COV.vs.HIV.sero-
IL6_JAK_STAT3_SIGNALING	1.44705	Ad26.COV.vs.HIV.sero-
TNFA_SIGNALING_VIA_NFKB	2.03663	Ad26.COV.vs.HIV.sero-
IL2_STAT5_SIGNALING	1.50217	Ad26.COV.vs.HIV.sero-
TGF_BETA_SIGNALING	1.35689	Ad26.COV.vs.HIV.sero-
INTERFERON_GAMMA_RESPONSE	1.7182	Ad26.COV.vs.HIV.sero-
INTERFERON_ALPHA_RESPONSE	1.78931	Ad26.COV.vs.HIV.sero-
IL10 PATHWAY	1.65753	Ad26.COV.vs.HIV.sero-
UP.SEVERE COV.VS.HEALTHY	1.97193	Ad26.COV.vs.HIV.sero+
PLATELET ACTIVATION	1.55373	Ad26.COV.vs.HIV.sero+
NEUTROPHILS	1.80799	Ad26.COV.vs.HIV.sero+
COAGULATION CASCADE	1.83816	Ad26.COV.vs.HIV.sero+
COMPLEMENT CASCADE	1.90494	Ad26.COV.vs.HIV.sero+
MACROPHAGES	2.37644	Ad26.COV.vs.HIV.sero+
MAIT CELLS	2.50648	Ad26.COV.vs.HIV.sero+
INFLAMMATORY RESPONSE	2.03322	Ad26.COV.vs.HIV.sero+
IL6_JAK_STAT3_SIGNALING	2.02003	Ad26.COV.vs.HIV.sero+
TNFA_SIGNALING_VIA_NFKB	2.3777	Ad26.COV.vs.HIV.sero+
IL2_STAT5_SIGNALING	2.25803	Ad26.COV.vs.HIV.sero+
TGF_BETA_SIGNALING	1.8079	Ad26.COV.vs.HIV.sero+
INTERFERON_GAMMA_RESPONSE	2.58278	Ad26.COV.vs.HIV.sero+
INTERFERON_ALPHA_RESPONSE	2.67819	Ad26.COV.vs.HIV.sero+
IL10 PATHWAY	2.2735	Ad26.COV.vs.HIV.sero+

## Sheet: Figure 5e
Figure 5e. Reduced Proteomics activation of innate immune pathways following Ad26.HIV.EnvA vaccination in the presence of anti-vector immunity
Name	SLEA ratio	Group
UP IN TREGS IN SEVERE PATIENTS	1.38391	Ad26.COV.vs.HIV.sero-
NEUTROPHILS	1.54807	Ad26.COV.vs.HIV.sero-
COMPLEMENT	1.34804	Ad26.COV.vs.HIV.sero-
MACROPHAGES	1.40267	Ad26.COV.vs.HIV.sero-
MAIT CELLS	1.20395	Ad26.COV.vs.HIV.sero-
INFLAMMATORY RESPONSE	2.0295	Ad26.COV.vs.HIV.sero-
IL6_JAK_STAT3_SIGNALING	1.29476	Ad26.COV.vs.HIV.sero-
TNFA_SIGNALING_VIA_NFKB	2.6873	Ad26.COV.vs.HIV.sero-
IL2_STAT5_SIGNALING	1.70289	Ad26.COV.vs.HIV.sero-
INTERFERON_GAMMA_RESPONSE	3.12133	Ad26.COV.vs.HIV.sero-
INTERFERON_ALPHA_RESPONSE	2.06338	Ad26.COV.vs.HIV.sero-
UP IN TREGS IN SEVERE PATIENTS	1.86487	Ad26.COV.vs.HIV.sero+
NEUTROPHILS	2.07802	Ad26.COV.vs.HIV.sero+
COMPLEMENT	2.05146	Ad26.COV.vs.HIV.sero+
MACROPHAGES	2.41479	Ad26.COV.vs.HIV.sero+
MAIT CELLS	2.74979	Ad26.COV.vs.HIV.sero+
INFLAMMATORY RESPONSE	1.99099	Ad26.COV.vs.HIV.sero+
IL6_JAK_STAT3_SIGNALING	2.73983	Ad26.COV.vs.HIV.sero+
TNFA_SIGNALING_VIA_NFKB	1.73194	Ad26.COV.vs.HIV.sero+
IL2_STAT5_SIGNALING	2.14658	Ad26.COV.vs.HIV.sero+
INTERFERON_GAMMA_RESPONSE	3.22052	Ad26.COV.vs.HIV.sero+
INTERFERON_ALPHA_RESPONSE	2.38751	Ad26.COV.vs.HIV.sero+

## Sheet: Supplementary Fig. 3
Supplementary Fig. 3. Persistent proinflammatory and coagulation cascades in TTS patients
	Coagulation cascade						Cytokines and chemokines
Name	TargetFullName	TTS (15)	TTS (19)	TTS (16)		Name	TargetFullName	TTS (15)	TTS (19)	TTS (16)
ANGPT4(Angiopoietin-4)	Angiopoietin-4	439.9	497.3	291.4		BCL2(Apoptosis regulator Bcl-2)	Apoptosis regulator Bcl-2	1600.5	1931	1204.9
C3(Complement C3)	Complement C3	139170	90791.3	203152		CAPG(Macrophage-capping protein)	Macrophage-capping protein	5615.3	7365.7	15165
C9(Complement component C9)	Complement component C9	118159	117538	103134		CD177(CD177 antigen)	CD177 antigen	1869	1400.3	606.4
COL1A1(Collagen alpha-1(I) chain)	Collagen alpha-1(I) chain	4149.9	3218.7	1968.5		CD226(CD226 antigen)	CD226 antigen	1448.2	1482.3	1743.6
FCRL4(Fc receptor-like protein 4)	Fc receptor-like protein 4	376	295.5	907.2		CSF1(Macrophage colony-stimulating factor 1)	Macrophage colony-stimulating factor 1	2305.8	3337.4	2002.6
FCRL5(Fc receptor-like protein 5)	Fc receptor-like protein 5	909	1379.2	1550.2		CSF1R(Macrophage colony-stimulating factor 1 receptor)	Macrophage colony-stimulating factor 1 receptor	25549.1	24770.5	25947.5
FGF16(Fibroblast growth factor 16)	Fibroblast growth factor 16	1821.8	1650.2	1732.9		CXCL13(C-X-C motif chemokine 13)	C-X-C motif chemokine 13	7210.6	2217.9	1430
FGF2(Fibroblast growth factor 2)	Fibroblast growth factor 2	8943	7559.4	561.7		CXCL14(C-X-C motif chemokine 14)	C-X-C motif chemokine 14	2108.3	5333.1	5990.9
FGF6(Fibroblast growth factor 6)	Fibroblast growth factor 6	444.3	521	420.6		FOXM1(Forkhead box protein M1)	Forkhead box protein M1	1779.1	2472.8	2893
FGF7(Fibroblast growth factor 7)	Fibroblast growth factor 7	1051.8	1313.3	1264.8		FOXO3(Forkhead box protein O3)	Forkhead box protein O3	1815.6	2263	3118.6
FGF8(Fibroblast growth factor 8 isoform F)	Fibroblast growth factor 8 isoform F	2928	2874.8	1692		IFI16(Gamma-interferon-inducible protein 16)	Gamma-interferon-inducible protein 16	3554.1	23079.3	49529.2
GP6(Platelet glycoprotein VI)	Platelet glycoprotein VI	18279.4	16349.9	33186.8		IFNG(Interferon gamma)	Interferon gamma	938.4	756.3	842.9
NCF1(Neutrophil cytosol factor 1)	Neutrophil cytosol factor 1	2154.6	4517.1	4501.5		IL10(Interleukin-10)	Interleukin-10	888.6	895	1378.1
NCF2(Neutrophil cytosol factor 2)	Neutrophil cytosol factor 2	2259.9	3461.5	3345		IL17D(Interleukin-17D)	Interleukin-17D	430.2	473.2	303.3
PDGFD(Platelet-derived growth factor D)	Platelet-derived growth factor D	18435.1	28565	35841.5		IL17RB(Interleukin-17 receptor B)	Interleukin-17 receptor B	1360	863.6	1116.7
PECAM1(Platelet endothelial cell adhesion molecule)	Platelet endothelial cell adhesion molecule	1709.4	1893.9	1138.4		IL18(Interleukin-18)	Interleukin-18	18459.5	32352.2	69466.4
PF4(Platelet factor 4)	Platelet factor 4	5820.4	10335.1	10153.2		IL1B(Interleukin-1 beta)	Interleukin-1 beta	1699.1	2067.6	953.9
PPBP(Platelet basic protein)	Platelet basic protein	48797.5	79804.7	66070.1		IL1RL1(Interleukin-1 receptor-like 1)	Interleukin-1 receptor-like 1	35238.2	7487.1	797.1
SFTPB(Pulmonary surfactant-associated protein B)	Pulmonary surfactant-associated protein B	5905.9	11182.6	7467.3		IL21R(Interleukin-21 receptor)	Interleukin-21 receptor	12063.8	22811.2	50844.4
SFTPD(Pulmonary surfactant-associated protein D)	Pulmonary surfactant-associated protein D	57967.1	60372.7	110654		IL36A(Interleukin-36 alpha)	Interleukin-36 alpha	13158.2	10714.6	25339.7
SVEP1(Sushi, von Willebrand factor type A, EGF and pentraxin domain-containing protein 1)	Sushi, von Willebrand factor type A, EGF and pentraxin domain-containing protein 1	7628.4	4216	2136.5		ILF3(Interleukin enhancer-binding factor 3)	Interleukin enhancer-binding factor 3	900.9	1641.8	3367
THBS1(Thrombospondin-1)	Thrombospondin-1	6769.8	12653.1	15305.5		IRF1(Interferon regulatory factor 1)	Interferon regulatory factor 1	1517.2	1289.9	1005.6
THBS2(Thrombospondin-2)	Thrombospondin-2	20160.8	27773.6	3669.8		IRF2(Interferon regulatory factor 2)	Interferon regulatory factor 2	824.2	1925	2980.1
VWF(von Willebrand factor)	von Willebrand factor	49513.1	94000.1	14751.3		IRF3(Interferon regulatory factor 3)	Interferon regulatory factor 3	9314.7	13501.4	18378.1
						IRF6(Interferon regulatory factor 6)	Interferon regulatory factor 6	2429.7	3943.3	6056.5
						MIF(Macrophage migration inhibitory factor)	Macrophage migration inhibitory factor	10654.3	18873.8	41011.7
						MORF4L1(Mortality factor 4-like protein 1)	Mortality factor 4-like protein 1	943.6	1522.3	4278.4
						PDRG1(p53 and DNA damage-regulated protein 1)	p53 and DNA damage-regulated protein 1	2620.5	3831.9	7839
						STAT1(Signal transducer and activator of transcription 1-alpha/beta)	Signal transducer and activator of transcription 1-alpha/beta	25325	33423.9	57827.2
						TNFAIP8(Tumor necrosis factor alpha-induced protein 8)	Tumor necrosis factor alpha-induced protein 8	3413.7	4236.5	5593.8
						TNFRSF8(Tumor necrosis factor receptor superfamily member 8)	Tumor necrosis factor receptor superfamily member 8	3563.8	4142.7	1970.7

[truncated: 3 more sheets: Supplementary Fig. 5b, Supplementary Fig. 5c, Supplementary Fig. 7b]
